# Supplementary material for: NHR-49 Transcription Factor Regulates Immunometabolic Response and Survival of Caenorhabditis elegans during Enterococcus faecalis Infection
Source: Infect Immun. 2020 Jul 21;88(8):e00130-20. doi: 10.1128/IAI.00130-20 (PMC7375755; doi:10.1128/IAI.00130-20)
Supplement: Supplemental file 1 [file IAI.00130-20-s0001.xlsx]

## Sheet: Sheet1
TABLE S1A	List of genes upregulated 2-fold or more upon exposure to E. faecalis OG1RF
TABLE S1B	List of genes upregulated 2-fold or more upon exposure to P. aeruginosa PA14
TABLE S1C	List of genes upregulated 2-fold or more upon exposure to C. neoformans H99
#N/A referes to pseudogenes
	Indicates common genes upregulated by exposure to all three pathogens; E. faecalis, P. aeruginosa and C. neoformans
	Indicates common genes upregulated by exposure to two pathogens; E. faecalis and P. aeruginosa
	Indicates common genes upregulated by exposure to two pathogens; E. faecalis and C. neoformans
	Indicates common genes upregulated by exposure to two pathogens; P. aeruginosa and C. neoformans

## Sheet: Table S1A
Wormbase gene ID	Gene Name	Fold change (OG1RF/OP50)	p-value
WBGene00001477	Dimethylaniline monooxygenase [N-oxide-forming](fmo-2)	63.8165	6.59284e-06
WBGene00010419	ATP synthase subunit alpha, mitochondrial(H28O16.1)	36.6315	0.000181964
WBGene00022376	hypothetical protein(Y94H6A.3)	35.7294	4.75705e-08
WBGene00006416	Probable S-adenosylmethionine synthase 5(sams-5)	31.5174	2.02482e-06
WBGene00012813	hypothetical protein(Y43F8B.2)	29.4041	0.0165332
WBGene00007156	hypothetical protein(B0379.2)	27.9111	0.00228262
WBGene00013900	UDP-glucuronosyltransferase(ugt-18)	27.1046	0.000109095
WBGene00011596	hypothetical protein(T07G12.5)	26.7069	0.000337125
WBGene00010707	CYtochrome P450 family(cyp-14A3)	26.7048	3.86708e-06
WBGene00020990	hypothetical protein(W03D8.9)	26.6112	0.000540385
WBGene00044078	hypothetical protein(tag-243)	26.3444	3.14396e-05
WBGene00000041	Probable aconitate hydratase, mitochondrial(aco-2)	25.2752	5.99195e-05
WBGene00019146	hypothetical protein(H02F09.3)	25.1023	0.00169905
WBGene00002094	B-chain-like peptide(ins-11)	24.0206	0.000121645
WBGene00015045	CYtochrome P450 family(cyp-34A10)	23.4975	2.10904e-06
WBGene00013700	hypothetical protein(Y106G6D.3)	23.4446	0.00122354
WBGene00004151	D-tyrosyl-tRNA(Tyr) deacylase(pqn-68)	22.6805	4.55839e-05
WBGene00011727	hypothetical protein(T12A7.6)	21.8784	0.000118254
WBGene00010125	Downstream Of DAF-16 (regulated by DAF-16)(dod-22)	21.5648	0.000355977
WBGene00017378	hypothetical protein(F11C7.6)	21.5264	8.53106e-05
WBGene00007986	hypothetical protein(C36F7.5)	21.3541	0.0148589
WBGene00017277	Mitogen-activated protein kinase(F09C12.2)	20.7311	0.00353692
WBGene00013951	hypothetical protein(ZK262.4)	20.0753	0.000365464
WBGene00044046	math (meprin-associated Traf homology) domain containing(math-43)	19.801	0.003199
WBGene00019929	hypothetical protein(R07C3.13)	19.7878	0.00297807
WBGene00235311	hypothetical protein(Y57E12B.11)	19.1847	0.00472567
WBGene00021873	C-type LECtin(clec-82)	18.7575	0.000453671
WBGene00020509	Beta-hexosaminidase A(hex-1)	18.6152	0.000497307
WBGene00013785	NEPrilysin metallopeptidase family(nep-23)	18.441	0.00271995
WBGene00012790	hypothetical protein(Y43D4A.4)	18.254	1.41238e-05
WBGene00000070	Adenylyl CYclase(acy-3)	17.9392	1.0453e-05
WBGene00044783	hypothetical protein(T26H5.10)	17.8234	0.000159353
WBGene00016175	hypothetical protein(C27H5.6)	17.5555	0.00140498
WBGene00012012	hypothetical protein(T25B9.6)	17.1845	0.00639141
WBGene00003150	Dual specificity tyrosine-phosphorylation-regulated kinase mbk-2(mbk-2)	17.0697	0.0104913
WBGene00022432	math (meprin-associated Traf homology) domain containing(math-43)	16.9042	1.41448e-05
WBGene00016956	hypothetical protein(C55C3.6)	16.8862	0.00323931
WBGene00005188	Serpentine receptor class gamma-31(srg-31)	16.4918	0.00149944
WBGene00014046	C-type LECtin(clec-60)	15.8502	9.2762e-05
WBGene00022396	hypothetical protein(Y97E10AR.1)	15.7224	1.10532e-05
WBGene00010309	Probable 26S proteasome regulatory subunit rpn-6.2(rpn-6.2)	15.4339	0.010525
WBGene00020914	SULfate Permease family(sulp-6)	15.3106	0.0157741
WBGene00013838	F-box A protein(fbxa-31)	15.1417	9.32969e-06
WBGene00045461	hypothetical protein(C25F9.14)	15.0474	0.000377397
WBGene00000302	Caveolin-2(cav-2)	14.868	0.000318268
WBGene00271815	hypothetical protein (K04A8.21)	14.788	0.00663241
WBGene00011168	hypothetical protein(R09D1.12)	14.6947	1.58006e-05
WBGene00044761	hypothetical protein(Y82E9BR.23)	14.4556	5.93002e-05
WBGene00006331	SUPpressor(sup-26)	14.2346	0.00881173
WBGene00138725	hypothetical protein(C34E11.7)	14.1868	0.000109767
WBGene00007446	Membrane Bound O-Acyl transferase, MBOAT(mboa-4)	14.1365	0.0455568
WBGene00235296	hypothetical protein(C07G1.15)	14.0435	3.56529e-05
WBGene00019886	hypothetical protein(R05D8.9)	13.9321	0.000168478
WBGene00007183	hypothetical protein(B0462.4)	13.6973	0.00148785
WBGene00194643	hypothetical protein(C48D1.9)	13.5677	0.00816889
WBGene00011130	bZIP transcription factor family(zip-6)	13.5417	5.87514e-08
WBGene00004236	PaTched Related family(ptr-22)	13.5043	0.00107765
WBGene00008243	hypothetical protein(C50H2.7)	13.3515	0.010372
WBGene00013837	F-box A protein(fbxa-30)	13.3391	4.61962e-05
WBGene00045096	0	13.2683	2.72227e-05
WBGene00010858	hypothetical protein(M04C9.3)	13.2346	0.0154238
WBGene00018267	hypothetical protein(F41C3.1)	13.1866	7.78891e-05
WBGene00003402	Mitogen-activated protein kinase(mpk-2)	13.1784	4.19022e-05
WBGene00004212	Microtubule-associated protein(ptl-1)	13.1097	0.0109198
WBGene00235288	hypothetical protein(Y69A2AR.46)	13.1013	0.0501626
WBGene00010747	hypothetical protein(K10D11.3)	12.8684	6.22744e-05
WBGene00206508	hypothetical protein(ZK262.19)	12.8491	0.0226882
WBGene00011798	hypothetical protein(T16G1.4)	12.8284	3.24531e-05
WBGene00219801	hypothetical protein (C05E4.16)	12.742	0.000372667
WBGene00018997	hypothetical protein(F57B9.3)	12.6693	0.00104604
WBGene00006331	SUPpressor(sup-26)	12.667	0.00923234
WBGene00021154	hypothetical protein(Y4C6A.4)	12.6259	0.00371115
WBGene00008462	hypothetical protein(E02H4.4)	12.6101	1.08303e-05
WBGene00009600	hypothetical protein(F40G12.5)	12.6052	0.000356902
WBGene00010791	Alcohol dehydrogenase 2(sodh-2)	12.5447	2.32293e-05
WBGene00019699	MATH (meprin-associated Traf homology) domain containing(math-34)	12.5262	0.0144129
WBGene00015026	Protein-tyrosine-phosphatase(B0207.1)	12.4821	0.0209663
WBGene00017378	hypothetical protein(F11C7.6)	12.4138	2.2033e-05
WBGene00009908	hypothetical protein(F49H6.5)	12.3997	0.00189673
WBGene00006439	Adenine Nucleotide Translocator(ant-1.1)	12.2882	0.000104873
WBGene00011001	hypothetical protein(R04B5.1)	12.2364	0.010435
WBGene00003842	Organic cation transporter 1(oct-1)	12.0844	0.0156734
WBGene00270318	hypothetical protein (F26G1.15)	11.9996	0.00428544
WBGene00006575	Sterile alpha and TIR motif-containing protein tir-1(tir-1)	11.8829	0.0131305
WBGene00020942	hypothetical protein(W02D7.6)	11.8259	0.0141369
WBGene00008185	BESTrophin (chloride channel) homolog(best-10)	11.7807	0.0327601
WBGene00011596	hypothetical protein(T07G12.5)	11.7207	0.000352581
WBGene00219369	hypothetical protein(R160.10)	11.6714	0.0115879
WBGene00004455	Ribosomal Protein, Large subunit(rpl-42)	11.6408	0.0103765
WBGene00045412	hypothetical protein(C25F9.12)	11.6356	0.000855547
WBGene00003620	Nuclear Hormone Receptor family(nhr-21)	11.4962	0.000546917
WBGene00001564	Malate synthase(icl-1)	11.4447	0.000168295
WBGene00044900	CaeNaCin (Caenorhabditis bacteriocin)(cnc-11)	11.423	0.000150156
WBGene00003620	Nuclear Hormone Receptor family(nhr-21)	11.2609	0.000833953
WBGene00003026	Protein lin-41(lin-41)	11.2553	0.00963002
WBGene00018373	hypothetical protein(F43B10.1)	11.1741	0.00151292
WBGene00003402	Mitogen-activated protein kinase(mpk-2)	11.1124	0.000375063
WBGene00012322	hypothetical protein(W07A12.4)	11.0041	0.00121039
WBGene00008477	C-type LECtin(clec-17)	10.9855	7.76902e-05
WBGene00000266	GDP-mannose 4,6 dehydratase 1(bre-1)	10.9443	0.00371782
WBGene00021146	Ligand-Gated ion Channel(lgc-45)	10.8538	5.14408e-05
WBGene00006331	SUPpressor(sup-26)	10.8239	0.000301595
WBGene00171818	21U-RNA	10.8063	0.011641
WBGene00003792	Nuclear Pore complex Protein(npp-6)	10.7905	4.07801e-08
WBGene00014245	hypothetical protein(ZK1307.2)	10.7451	0.005613
WBGene00006331	SUPpressor(sup-26)	10.6524	0.000278144
WBGene00007864	Infection response gene(irg-6)	10.5726	0.000243988
WBGene00016909	FMRFamide peptide receptor family	10.5282	2.005e-05
WBGene00012959	hypothetical protein(Y47H10A.3)	10.5061	0.00946259
WBGene00003092	Lysozyme-like protein 3(lys-3)	10.5031	0.00133984
WBGene00002227	Kinesin-like protein(klp-17)	10.4322	0.000108748
WBGene00194727	Hypothetical protein (C18D11.10)	10.3556	0.00160424
WBGene00017416	Hypothetical protein (F13B6.1)	10.3221	0.000439941
WBGene00019495	SKN-1 Dependent Zygotic transcript(sdz-24)	10.3186	0.00282034
WBGene00195073	hypothetical protein(F02E11.7)	10.2438	0.0102745
WBGene00003026	Protein lin-41(lin-41)	10.1137	0.00537819
WBGene00044376	Hypothetical protein (Y49F6B.12)	9.82718	5.24277e-06
WBGene00010413	hypothetical protein(H25K10.4)	9.78898	8.39352e-05
WBGene00017199	C-type LECtin(clec-45)	9.7772	1.52271e-05
WBGene00018614	hypothetical protein(F48G7.2)	9.7276	0.000537029
WBGene00012656	hypothetical protein(Y39A1A.18)	9.70554	0.00819735
WBGene00012421	hypothetical protein(Y9C2UA.1)	9.70401	0.00049861
WBGene00006331	SUPpressor(sup-26)	9.67862	0.00691203
WBGene00003150	Dual specificity tyrosine-phosphorylation-regulated kinase mbk-2(mbk-2)	9.65499	0.0024233
WBGene00009914	hypothetical protein(F49H6.13)	9.63907	0.0164245
WBGene00021072	hypothetical protein(W07B8.4)	9.57284	5.40527e-05
WBGene00021097	Cell Division Cycle related(cdc-37)	9.52291	0.0317781
WBGene00012501	hypothetical protein(Y26D4A.3)	9.47078	0.0210079
WBGene00006331	SUPpressor(sup-26)	9.45077	0.00672053
WBGene00017520	hypothetical protein(F16G10.5)	9.42137	0.0350595
WBGene00010004	hypothetical protein(F53H2.1)	9.41819	0.0026631
WBGene00006331	SUPpressor(sup-26)	9.39029	0.00720136
WBGene00010717	hypothetical protein(K09C8.7)	9.29779	0.000105484
WBGene00001391	Fatty Acid/Retinol binding protein(far-7)	9.25173	0.0039895
WBGene00007570	hypothetical protein(C14A6.6)	9.2473	0.0501097
WBGene00017509	hypothetical protein(F16B4.7)	9.22507	0.00183874
WBGene00007569	hypothetical protein(C14A6.5)	9.20758	0.000574457
WBGene00045411	hypothetical protein(C25F9.11)	9.19818	3.16896e-05
WBGene00015044	CYtochrome P450 family(cyp-34A9)	9.19125	0.000355671
WBGene00012461	globin related (glb-29)	9.17417	0.00013761
WBGene00015398	tag-293	9.16528	0.0132679
WBGene00138725	hypothetical protein(C34E11.7)	9.11154	0.00128584
WBGene00019290	hypothetical protein	9.00054	0.00323102
WBGene00002207	Tyrosine-protein kinase sid-3(sid-3)	8.98312	0.000119891
WBGene00015042	cytochrome P450 family (cyp-34A7)	8.97809	7.31176e-07
WBGene00016670	Invertebrate LYSozyme(ilys-3)	8.8612	0.000135614
WBGene00005833	Serpentine Receptor, class W(srw-86)	8.71494	0.00013143
WBGene00007946	UDP-GlucuronosylTransferase (ugt-33)	8.71188	0.000553894
WBGene00009315	hypothetical protein(F32B4.5)	8.67877	0.00405169
WBGene00017872	Hypothetical protein (F28A10.4)	8.67686	6.02082e-05
WBGene00016226	Hypothetical protein (C29F9.12)	8.65392	0.00154946
WBGene00001374	EXPulsion defective (defecation)(exp-2)	8.64701	0.000857485
WBGene00020918	Hypothetical protein (W01C8.1)	8.63527	0.00106504
WBGene00010718	Hypothetical protein (K09C8.8)	8.62212	0.0218025
WBGene00009756	0	8.61526	0.00108966
WBGene00044068	synapse defective (syd-9)	8.55883	0.00176746
WBGene00020539	Hypothetical protein (T16D1.1)	8.54977	0.00817251
WBGene00007860	RILP (Rab7-Interacting Lysosomal Protein) homolog(rilp-1)	8.53701	0.0148493
WBGene00014047	C-type LECtin (clec-61)	8.50514	0.00581181
WBGene00022392	hypothetical protein (Y97E10AL.1)	8.49531	0.00960589
WBGene00023000	hypothetical protein(F22B7.t3)	8.44292	0.022135
WBGene00009226	CYtochrome P450 family(cyp-37B1)	8.44207	0.000443319
WBGene00007389	Globin related (glb-3)	8.43366	0.000669061
WBGene00000932	Dauer or Aging adult Overexpression(dao-6)	8.39245	0.0112007
WBGene00194815	hypothetical protein(Y43F8B.23)	8.33418	0.00141881
WBGene00020955	ANGeL-like deadenylase(angl-1)	8.29951	0.000401333
WBGene00001561	GEX Interacting protein(gei-4)	8.19025	0.00218211
WBGene00020326	MATH (meprin-associated Traf homology) domain containing(math-38)	8.17567	0.00018702
WBGene00271832	hypothetical protein(Y60C6A.3)	8.13336	0.00402034
WBGene00001651	Transient receptor potential channel(gon-2)	8.09568	9.2889e-07
WBGene00166765	21U-RNA	8.07588	0.0210845
WBGene00010175	hypothetical protein(F56H11.2)	7.91482	0.000435481
WBGene00170141	21U-RNA	7.88037	0.0322539
WBGene00021478	hypothetical protein(Y39H10A.1)	7.85409	0.000235844
WBGene00006412	NeuroLiGin family (nlg-1)	7.83057	0.0247854
WBGene00010647	hypothetical protein(K08C7.4)	7.81889	0.000318483
WBGene00011328	Hypothetical protein (T01D3.3)	7.81678	0.0418999
WBGene00021582	C-type LECtin(clec-71)	7.75906	0.00540314
WBGene00010334	DEgenerin Like(del-5)	7.69329	0.00274442
WBGene00018410	hypothetical protein(F44B9.9)	7.66661	0.0254457
WBGene00009805	hypothetical protein(F47B8.4)	7.65438	0.000484555
WBGene00020069	Hypothetical protein (R13H7.2)	7.56305	0.0186756
WBGene00012947	hypothetical protein(Y47H9C.1)	7.53672	0.000152476
WBGene00010256	Heme Responsive Gene(hrg-3)	7.53018	0.000682416
WBGene00001113	Dauer Up-Regulated(dur-1)	7.52445	0.0388685
WBGene00045876	21ur-4409	7.43409	0.00179032
WBGene00220142	hypothetical protein (Y37F4.15)	7.43128	0.0360662
WBGene00004328	Rod-like lethal, DYe-filling defective (rdy-2)	7.39185	0.00931495
WBGene00001766	Glutathione S-Transferase (gst-18)	7.36828	0.00650135
WBGene00005105	Serpentine Receptor, class D(srd-27)	7.29046	0.0104448
WBGene00195145	hypothetical protein (ZK666.15)	7.26687	0.00581606
WBGene00020829	hypothetical protein(T26C11.3)	7.21933	0.0297726
WBGene00002173	Inositol 1,4,5-trisphosphate receptor itr-1(itr-1)	7.2091	3.70739e-05
WBGene00018646	Mucin Like Gene(mul-1)	7.20712	0.000283381
WBGene00019080	hypothetical protein (F59A3.7)	7.19692	0.0488808
WBGene00171633	21ur-12557	7.19619	0.000917583
WBGene00009371	hypothetical protein (F33H2.8)	7.19343	0.00685672
WBGene00235133	hypothetical protein(T26H5.14)	7.19016	7.37614e-05
WBGene00044206	hypothetical protein(T26H5.9)	7.16431	0.0177411
WBGene00006772	Voltage-dependent calcium channel unc-36(unc-36)	7.15745	0.0118591
WBGene00271651	hypothetical protein (F19B10.14)	7.1451	0.00952045
WBGene00016904	hypothetical protein(C53D5.3)	7.13672	0.0179759
WBGene00001558	GDI (RabGDP Dissociation Inhibitor) family(gdi-1)	7.13148	0.0460023
WBGene00018161	hypothetical protein(F38A5.2)	7.1228	0.0321978
WBGene00021580	C-type LECtin(clec-174)	7.06332	0.000773758
WBGene00020173	hypothetical protein (T02H6.3)	7.06197	0.0490024
WBGene00022289	hypothetical protein (Y75B7B.2)	6.99755	0.00663001
WBGene00023483	hypothetical protein (Y75B8A.39)	6.98849	0.00175438
WBGene00020325	BTB and MATH domain containing(bath-46)	6.96737	0.00843595
WBGene00016915	hypothetical protein(C54D2.1)	6.96087	0.0150444
WBGene00000176	AQuaPorin or aquaglyceroporin related(aqp-8)	6.93432	0.000935992
WBGene00016302	F-box C protein (fbxc-7)	6.9148	2.29902e-05
WBGene00007281	hypothetical protein (C03E10.3)	6.87311	0.00773783
WBGene00016164	hypothetical protein (C27D9.2)	6.81363	0.0138279
WBGene00219325	hypothetical protein (F17C11.22)	6.79361	0.000124049
WBGene00017977	hypothetical protein (F32B5.3)	6.78689	0.00226352
WBGene00007015	Mediator of RNA polymerase II transcription subunit 11(mdt-11)	6.78144	0.00250379
WBGene00015602	F-box A protein(fbxa-158)	6.75344	0.0200911
WBGene00015864	hypothetical protein(C16D9.9)	6.70941	0.0010544
WBGene00013749	Hypothetical protein (Y113G7A.12)	6.7012	0.044412
WBGene00003403	MiRP K channel accessory Subunit (mps-1)	6.70012	0.00260633
WBGene00018621	hypothetical protein(F48G7.10)	6.67886	0.00154018
WBGene00010508	Hypothetical protein (K02E2.7)	6.6509	0.00155981
WBGene00007581	ALKylated DNA repair protein AlkB homolog(alkb-8)	6.63678	0.0177142
WBGene00006628	TetraSPanin family(tsp-2)	6.61535	0.0006792
WBGene00022386	hypothetical protein(Y95B8A.6)	6.60427	0.00229031
WBGene00206505	Hypothetical protein (B0250.18	6.59698	0.0326701
WBGene00014175	hypothetical protein(ZK971.1)	6.56629	0.00781533
WBGene00008989	Hypothetical protein (F20G2.6)	6.55866	0.00196106
WBGene00016924	Hypothetical protein (C54F6.6)	6.52719	0.000243628
WBGene00018946	hypothetical protein(F56C3.9)	6.4708	0.00236034
WBGene00016281	hypothetical protein(C31B8.4)	6.46602	0.00261008
WBGene00013747	hypothetical protein(spe-19)	6.46348	0.0215693
WBGene00008307	Neuronal Calcium Sensor family(ncs-5)	6.45049	0.000286478
WBGene00021586	C-type LECtin(clec-75)	6.41761	0.000617511
WBGene00015178	hypothetical protein(B0416.2)	6.40085	0.000341134
WBGene00008497	hypothetical protein(F01D5.7)	6.38975	0.0276892
WBGene00007988	BESTrophin (chloride channel) homolog (best-8)	6.37352	0.0181871
WBGene00235387	Hypothetical protein (W04C9.8)	6.36977	0.00832464
WBGene00206479	hypothetical protein(C44C11.6)	6.36325	0.00220054
WBGene00011839	hypothetical protein(T19C4.5)	6.35452	0.00159385
WBGene00195057	Hypothetical protein (B0261.9)	6.33594	1.42346e-06
WBGene00012070	Hypothetical protein (T26H5.8)	6.33384	0.0200852
WBGene00001158	Enoyl-CoA Hydratase(ech-9)	6.31748	0.000514295
WBGene00020774	Hypothetical protein (T24E12.5)	6.29808	0.000677067
WBGene00004929	Leucine-rich repeat protein soc-2(soc-2)	6.29385	0.00605664
WBGene00019346	Solute carrier organic anion transporter family member(K02G10.5)	6.29245	0.0167661
WBGene00194646	Hypothetical protein (Y105C5A.1270)	6.28045	0.0126136
WBGene00044896	hypothetical protein(K12C11.5)	6.23287	0.0215757
WBGene00001564	Malate synthase(icl-1)	6.22159	0.000363355
WBGene00001439	ForKHead transcription factor family(fkh-7)	6.17687	0.0113401
WBGene00017205	Carboxylic ester hydrolase(F07C4.12)	6.17409	0.000403874
WBGene00021491	Catechol-O-MethylTransferase family(comt-4)	6.15738	0.00480969
WBGene00018750	Hypothetical protein (F53C3.6)	6.15711	0.019152
WBGene00001457	KHEYLRF-amide 4(flp-14)	6.15557	2.81081e-05
WBGene00044663	Hypothetical protein (F26G1.10)	6.14002	0.0162176
WBGene00050907	Hypothetical protein (Y51A2B.9)	6.13755	0.0177934
WBGene00016538	hypothetical protein(C39F7.1)	6.13667	0.00394552
WBGene00015032	hypothetical protein(B0207.9)	6.12364	0.018721
WBGene00011130	bZIP transcription factor family(zip-6)	6.11794	0.00098323
WBGene00009001	TYRosinase (tyr-3)	6.11426	0.0141376
WBGene00009221	fatty Acid CoA Synthetase family(acs-2)	6.10609	0.00121492
WBGene00168743	21ur-13377	6.09974	0.0466648
WBGene00010849	hypothetical protein(M04B2.7)	6.08707	0.00381252
WBGene00020597	Hypothetical protein (T20B6.1)	6.05145	0.00753007
WBGene00219682	Long Intervening Non-Coding RNA (linc-50)	6.04647	0.0118725
WBGene00009750	hypothetical protein(F46A8.7)	6.0407	2.35295e-05
WBGene00017803	hypothetical protein(F26A1.4)	6.02423	0.0217562
WBGene00017438	hypothetical protein(F13H8.5)	6.01582	0.0307345
WBGene00007288	hypothetical protein(C04A11.5)	6.01453	0.000725409
WBGene00015993	Hypothetical protein (C18H7.1)	5.9946	0.0021044
WBGene00001391	Fatty Acid/Retinol binding protein(far-7)	5.98747	0.0025172
WBGene00020700	hypothetical protein(T22F3.11)	5.94774	0.0128962
WBGene00050899	Hypothetical protein (T10C6.15)	5.94214	0.0453681
WBGene00011325	hypothetical protein(T01C3.11)	5.93715	0.0092711
WBGene00007404	Bestrophin homolog 5(best-5)	5.92499	0.000135708
WBGene00235285	hypothetical protein(F56D6.18)	5.9183	0.00831422
WBGene00206418	hypothetical protein(M04C3.5)	5.90065	0.000302696
WBGene00194803	Hypothetical protein (C25F9.16)	5.89852	0.046286
WBGene00009963	FIP (Fungus-Induced Protein) Related (fipr-26)	5.88956	0.00132906
WBGene00016017	hypothetical protein(C23G10.11)	5.86185	0.010422
WBGene00002103	INSulin related (ins-20)	5.85524	0.0270157
WBGene00013955	human KRIT 1 (Krev interaction trapped/cerebral cavernous malformation 1) homolog(kri-1)	5.85011	0.0169894
WBGene00017489	Hypothetical protein (F15E6.9)	5.82758	0.000787093
WBGene00009856	C-type LECtin (clec-64)	5.82719	0.00744746
WBGene00001756	Probable glutathione S-transferase 8(gst-8)	5.81724	0.00560072
WBGene00022478	F-box A protein(fbxa-35)	5.80865	0.00377038
WBGene00012069	Hypothetical protein (T26H5.4)	5.80471	0.000290509
WBGene00022866	hypothetical protein(ZK1240.1)	5.79413	0.00881242
WBGene00020534	F-box C protein(fbxc-49)	5.75853	0.0298275
WBGene00044707	Protein containing ALS2cr12 (ALS2CR12) signature (pals-15)	5.74106	0.0202295
WBGene00016697	CYtochrome P450 family (cyp-33C2)	5.72397	0.00493847
WBGene00007682	hypothetical protein(C18D11.6)	5.72108	0.0020767
WBGene00008678	STeroid DeHydrogenase family (stdh-2)	5.71354	0.000735196
WBGene00007427	Hypothetical protein (C08B6.6)	5.71171	0.0328344
WBGene00199437	Hypothetical protein (C08G9.6)	5.70958	0.00659554
WBGene00010062	Lipase(lipl-1)	5.68238	8.2368e-05
WBGene00021349	ADP-ribosylation factor-like protein 13B(arl-13)	5.67506	0.00718041
WBGene00022550	dietary restriction over expressed (droe-8)	5.66758	0.00134623
WBGene00017205	Carboxylic ester hydrolase(F07C4.12)	5.66147	0.00207483
WBGene00019435	hypothetical protein(K06A9.1)	5.65581	0.00194786
WBGene00045457	hypothetical protein(F33H12.7)	5.65569	0.00226721
WBGene00021167	CYtochrome P450 family(cyp-32B1)	5.64292	6.73908e-06
WBGene00015337	Glutathione S-Transferase, Omega class (gsto-2)	5.63839	0.00010708
WBGene00012764	Hypothetical protein (Y41E3.6)	5.63245	0.00355269
WBGene00017092	hypothetical protein(E02C12.6)	5.62517	0.00515238
WBGene00021519	hypothetical protein(Y41D4B.17)	5.61344	2.02366e-05
WBGene00010899	hypothetical protein(M28.8)	5.59306	0.000594181
WBGene00018984	Putative serine protease F56F10.1(F56F10.1)	5.5773	0.00192374
WBGene00016789	Glutathione-independent glyoxalase DJR-1.2(djr-1.2)	5.56836	0.00170078
WBGene00018295	O-ACyltransferase homolog (oac-29)	5.56468	0.00189368
WBGene00195635	Hypothetical protein (T27D12.7)	5.56162	0.00483714
WBGene00198195	Hypothetical protein (T27D12.9)	5.56162	0.00483714
WBGene00015223	Hypothetical protein (B0507.6)	5.54945	0.000222082
WBGene00206418	hypothetical protein(M04C3.5)	5.54113	0.00245249
WBGene00138721	Protein containing ALS2cr12 (ALS2CR12) signature(pals-37)	5.54044	0.00039843
WBGene00015146	ABl Interactor homolog(abi-1)	5.5264	1.02871e-06
WBGene00015549	hypothetical protein(C06G3.3)	5.50755	0.000952242
WBGene00166258	21ur-6704	5.49945	0.000460262
WBGene00008185	BESTrophin (chloride channel) homolog(best-10)	5.48359	0.00572371
WBGene00008580	Double-Strand Break factor(dsb-1)	5.46738	0.0109324
WBGene00005816	Serpentine Receptor, class W(srw-69)	5.46558	0.00586192
WBGene00018981	hypothetical protein(F56F4.4)	5.45315	0.0283896
WBGene00044158	hypothetical protein(Y53C12A.8)	5.4449	0.0215488
WBGene00001023	DNaJ domain (prokaryotic heat shock protein)(dnj-5)	5.3957	0.00210704
WBGene00020222	FUcosyl Transferase(fut-6)	5.37844	0.0090603
WBGene00007179	Hypothetical protein (B0457.4)	5.35432	0.00363181
WBGene00002106	Probable insulin-like peptide alpha-type 3(ins-23)	5.3416	0.00343171
WBGene00011789	hypothetical protein(T15H9.4)	5.31919	0.00229435
WBGene00009746	Hypothetical protein (F46A8.3)	5.3128	0.0202552
WBGene00021157	hypothetical protein(Y4C6B.3)	5.30244	0.00278508
WBGene00011187	Hypothetical protein (R10D12.6)	5.29756	0.0141193
WBGene00021072	Hypothetical protein (W07B8.4)	5.29592	0.00422014
WBGene00003758	Neuropeptide-Like Protein(nlp-20)	5.27175	2.08924e-07
WBGene00000412	CaDmium Responsive(cdr-1)	5.25352	0.0261171
WBGene00002267	Galectin(lec-4)	5.22068	1.07786e-05
WBGene00008320	SLC (SoLute Carrier) homolog(slc-25A29)	5.21843	0.00306309
WBGene00009747	Hypothetical protein (F46A8.4)	5.21587	0.0165415
WBGene00013485	Hypothetical protein (Y69H2.10)	5.20092	0.00281734
WBGene00022275	Hypothetical protein (Y74C9A.1)	5.17942	0.00308454
WBGene00017725	Hypothetical protein (F22H10.1)	5.17057	0.0249365
	Hypothetical protein (Y71G12B.37)	5.16804	7.76116e-05
WBGene00019562	hypothetical protein(K09C6.8)	5.14485	0.0250239
WBGene00045415	Hypothetical protein (Y43F8B.15)	5.13692	0.00504717
WBGene00023484	Hypothetical protein (Y54G2A.37)	5.13576	0.00628081
WBGene00017557	NEPrilysin metallopeptidase family(nep-11)	5.11484	0.0468921
WBGene00010655	hypothetical protein(K08D8.1)	5.07695	0.00285403
WBGene00008564	Acyl-coenzyme A oxidase(acox-1)	5.07551	0.00035463
WBGene00197733	Hypothetical protein (T25C12.5)	5.07349	0.0164151
WBGene00020069	Hypothetical protein (R13H7.2)	5.06835	0.00078497
WBGene00013530	NOT-Like (yeast CCR4/NOT complex component)(ntl-11)	5.06526	0.0001522
WBGene00015225	Hypothetical protein (B0507.8)	5.05529	0.00620833
WBGene00009758	TransThyretin-Related family domain(ttr-11)	5.045	0.0214856
WBGene00008507	Hypothetical protein (F01G10.4)	5.03852	3.32313e-06
WBGene00021457	Hypothetical protein (Y39F10C.1)	5.02817	0.012943
WBGene00011844	hypothetical protein(T19C9.8)	5.02713	0.00204087
WBGene00020236	Ligand-Gated ion Channel(lgc-1)	5.01969	0.0120451
WBGene00173105	21ur-10689	5.0122	0.0290675
WBGene00012852	Hypothetical protein (Y44A6D.1)	5.01051	0.00592792
WBGene00008580	Double-Strand Break factor(dsb-1)	5.00565	1.56819e-05
WBGene00021434	Hypothetical protein (Y39A3A.3)	5.00474	0.00401479
WBGene00007992	FIP (Fungus-Induced Protein) Related (fipr-24)	4.99137	0.0154247
WBGene00174590	21ur-10633	4.98862	0.000537105
WBGene00000923	N-alpha-acetyltransferase daf-31(daf-31)	4.98832	0.000170191
WBGene00044719	C-type LECtin(clec-172)	4.97686	0.000124926
WBGene00015616	#N/A	4.97241	0.0330215
WBGene00012401	Insulin/EGF-Receptor L Domain protein(irld-57)	4.97022	0.0454147
WBGene00013609	C-type LECtin (clec-37)	4.96176	0.0234233
WBGene00016187	Hypothetical protein (C28G1.2)	4.95917	0.00135767
WBGene00007437	hypothetical protein(C08E8.1)	4.95203	0.00382786
WBGene00284848	Hypothetical protein (M02E1.4)	4.9505	0.0117004
WBGene00022763	#N/A	4.94618	0.0360279
WBGene00018601	hypothetical protein(F48C1.9)	4.94308	6.47487e-05
WBGene00020930	Helix Loop Helix(hlh-30)	4.93331	3.3773e-06
WBGene00009758	TransThyretin-Related family domain (ttr-11)	4.9068	0.00298951
WBGene00009465	hypothetical protein(F36D1.6)	4.90585	0.0337605
WBGene00008208	Nuclear hormone receptor family member nhr-167(nhr-167)	4.89243	0.00139219
WBGene00009742	Hypothetical protein (F45H10.5)	4.87574	0.00347827
WBGene00001671	G Protein, Alpha subunit (gpa-9)	4.87243	0.00289263
WBGene00011178	#N/A	4.87087	0.0481821
WBGene00017379	hypothetical protein(F11C7.7)	4.86802	0.00380235
WBGene00022040	hypothetical protein(Y65B4BR.1)	4.86041	0.00320195
WBGene00020930	Helix Loop Helix(hlh-30)	4.85509	4.99296e-05
WBGene00018148	hypothetical protein(F37C4.8)	4.85159	0.0235561
WBGene00015839	MATH (meprin-associated Traf homology) domain containing(math-10)	4.84694	0.00203405
WBGene00008602	O-ACyltransferase homolog(oac-14)	4.83942	0.0021024
WBGene00016863	Carboxylic ester hydrolase(C52A10.2)	4.83452	0.00012814
WBGene00165738	21ur-7199	4.82699	0.0216863
WBGene00022818	hypothetical protein(ZK783.3)	4.8266	0.0278417
WBGene00010931	hypothetical protein(M162.5)	4.79914	0.00357015
WBGene00271812	Hypothetical protein (F58F12.12)	4.77742	0.0010686
WBGene00022076	D-amino-acid oxidase(daao-1)	4.75547	0.0118426
WBGene00195166	Hypothetical protein (W05B10.6)	4.7522	0.00111894
WBGene00001515	GTPase Activating Protein family(gap-1)	4.74736	0.000801159
WBGene00219709	Long Intervening Non-Coding RNA(linc-37)	4.7439	0.0150566
WBGene00016949	hypothetical protein(C55C2.3)	4.73223	0.0359682
WBGene00012306	hypothetical protein(W06F12.2)	4.72645	0.0432517
WBGene00008602	O-ACyltransferase homolog(oac-14)	4.7129	0.00282485
WBGene00195427	Hypothetical protein (F02A9.8)	4.71126	0.0287168
WBGene00022254	hypothetical protein(Y73B6BL.35)	4.7028	0.000918381
WBGene00003331	MIcro RNA(mir-238)	4.69372	0.022943
WBGene00007908	hypothetical protein(C34B4.3)	4.68986	0.00177486
WBGene00012398	hypothetical protein(Y6E2A.4)	4.65612	0.00973008
WBGene00022179	Hypothetical protein (Y71H2AM.14)	4.64364	0.00175969
WBGene00020985	Serine/threonine-protein phosphatase(W03D8.2)	4.63796	0.000506954
WBGene00016025	X-BoX promoter element regulated(xbx-4)	4.63741	0.00852637
WBGene00006611	Trehalase(tre-5)	4.63598	0.017676
WBGene00007656	hypothetical protein(C17H1.3)	4.63586	0.0397479
WBGene00017628	hypothetical protein(F20B6.4)	4.63441	0.00477799
WBGene00255549	hypothetical protein (Y71F9B.24)	4.62938	0.00483696
WBGene00009630	hypothetical protein(F42E8.1)	4.62525	0.0303484
WBGene00006627	Tetraspanin-1(tsp-1)	4.61726	0.000414448
WBGene00005815	Serpentine Receptor, class W(srw-68)	4.60821	0.0265782
WBGene00010752	hypothetical protein(K10G4.3)	4.60012	0.000228925
WBGene00007440	hypothetical protein(C08E8.4)	4.58891	6.03471e-05
WBGene00020380	hypothetical protein(T09B4.6)	4.5832	0.0155934
WBGene00001785	Glutathione S-Transferase(gst-37)	4.56362	0.0393988
WBGene00010746	hypothetical protein(K10D11.2)	4.56266	1.56411e-06
WBGene00008734	hypothetical protein (F13B12.7)	4.56153	0.0371843
WBGene00003549	Nematode A stacin protease (nas-31)	4.56109	0.0014296
WBGene00009311	MLt-TeN (mlt-10) related(mltn-1)	4.55626	0.00551407
WBGene00044026	CDGSH Iron Sulfur Domain protein homolog(cisd-1)	4.54829	0.0317507
WBGene00021517	hypothetical protein(Y41D4B.15)	4.54554	0.00298397
WBGene00001988	Homolog of Odr-2 (Two)(hot-3)	4.53168	0.0068627
WBGene00005657	Serpentine Receptor, class R(srr-6)	4.52982	0.00223098
WBGene00138725	hypothetical protein(C34E11.7)	4.52854	0.00317869
WBGene00018345	hypothetical protein(F42C5.3)	4.51932	0.00901868
WBGene00021254	hypothetical protein (Y22D7AL.16)	4.50692	0.0111561
WBGene00020906	hypothetical protein(T28H11.8)	4.49271	0.00726961
WBGene00002142	Innexin(inx-20)	4.49206	0.0018644
WBGene00021598	hypothetical protein(Y46E12BR.1)	4.45978	0.0023144
WBGene00303013	hypothetical protein (T04H1.12)	4.45518	0.00150346
WBGene00016785	hypothetical protein(C49G7.7)	4.44808	0.00210888
WBGene00003856	Serpentine receptor class r-10(odr-10)	4.4388	0.000636333
WBGene00012448	Cytochrome P450 family (cyp-33D3)	4.41712	0.00091434
WBGene00001561	GEX Interacting protein(gei-4)	4.4132	0.0173473
WBGene00200711	hypothetical protein (C54D2.15)	4.41211	0.00763308
WBGene00044705	hypothetical protein(T22F3.12)	4.41149	0.00911779
WBGene00015788	hypothetical protein (C15B12.8)	4.38701	0.0082955
WBGene00015982	B3GNT1, Beta-1,3-N-acetylGucosamiNylTransferase 1, homolog (bgnt-1.4)	4.38641	0.00967319
WBGene00016758	hypothetical protein(C49A9.4)	4.38178	0.00583627
WBGene00011042	hypothetical protein(R05H10.1)	4.38136	0.000401787
WBGene00006175	Seven TM receptor (str-124)	4.37642	8.7084e-06
WBGene00018101	MATH (meprin-associated Traf homology) domain containing(math-27)	4.37345	0.000494484
WBGene00013897	hypothetical protein(ZC443.2)	4.37035	0.00843414
WBGene00017869	hypothetical protein(F28A10.1)	4.36048	0.0386413
WBGene00195407	Hypothetical protein (F08G5.9)	4.34057	0.00540584
WBGene00174542	21U-RNA (21ur-12174)	4.33317	0.00918553
WBGene00013773	Major sperm protein(Y116A8A.2)	4.30196	0.00827617
WBGene00015399	CYtochrome P450 family (cyp-35A1)	4.29933	0.0487373
WBGene00009428	hypothetical protein(F35E12.4)	4.28094	0.00141469
WBGene00018803	F-box A protein(fbxa-24)	4.27391	0.000124993
WBGene00019108	Calcineurin-like EF-Hand Protein Family member(chpf-2)	4.27125	0.0166981
WBGene00007264	hypothetical protein(C02F4.4)	4.26985	0.00288151
WBGene00013116	hypothetical protein(Y51H4A.22)	4.26373	0.0239635
WBGene00016795	hypothetical protein(C49H3.12)	4.26331	0.00106289
WBGene00010795	hypothetical protein(M01A8.1)	4.26088	0.0115877
WBGene00004023	intestinal acid PHOsphatase(pho-4)	4.25922	5.89066e-05
WBGene00015600	F-box A protein(fbxa-165)	4.25413	0.0130545
WBGene00015426	Hypothetical protein (C04E6.12)	4.24957	0.00932444
WBGene00018999	Tyrosine-protein kinase(F57B9.8)	4.24319	0.0169199
WBGene00014916	F-box A protein (fbxa-124)	4.23711	0.00148709
WBGene00001439	ForKHead transcription factor family(fkh-7)	4.2267	0.0166867
WBGene00016340	Putative glucosylceramidase 2(gba-2)	4.22517	0.0115853
WBGene00009395	C-type LECtin (clec-64)	4.21864	0.00199877
WBGene00011445	hypothetical protein(T04F8.7)	4.21721	0.0126513
WBGene00011494	hypothetical protein(T05F1.9)	4.21325	0.00108365
WBGene00000782	Cysteine PRotease related(cpr-2)	4.19607	0.0125916
WBGene00003620	Nuclear Hormone Receptor family(nhr-21)	4.1901	0.0452286
WBGene00219317	hypothetical protein(F31E3.12)	4.1884	0.00110729
WBGene00235114	hypothetical protein(ZK105.13)	4.18249	0.00257388
WBGene00008757	hypothetical protein (F13E9.8)	4.17681	0.000426237
WBGene00020546	hypothetical protein (F13E9.8)	4.17602	0.0410535
WBGene00012873	hypothetical protein(Y45F10B.9)	4.16662	0.016524
WBGene00008045	hypothetical protein (C40H5.2)	4.15133	0.0324487
WBGene00008923	hypothetical protein(F17C11.12)	4.14935	0.00535628
WBGene00008658	#N/A	4.14736	0.0420545
WBGene00017637	hypothetical protein(F20D6.8)	4.14735	0.000838942
WBGene00011853	C-type LECtin(clec-40)	4.14466	0.0119674
WBGene00015596	#N/A	4.13798	0.0339319
WBGene00044744	hypothetical protein(F10G7.12)	4.1325	0.0114832
WBGene00018326	CYtochrome P450 family(cyp-25A5)	4.12885	0.00482103
WBGene00195145	hypothetical protein(ZK666.15)	4.12382	0.0401676
WBGene00000986	DeHydrogenases, Short chain(dhs-23)	4.12368	3.92179e-05
WBGene00271645	hypothetical protein (ZK1236.12)	4.10952	0.0197344
WBGene00001439	ForKHead transcription factor family(fkh-7)	4.10612	0.0197237
WBGene00206418	hypothetical protein(M04C3.5)	4.10345	0.0179652
WBGene00016379	hypothetical protein(C33H5.13)	4.10054	0.0448192
WBGene00194733	hypothetical protein(Y41C4A.21)	4.09451	0.0488271
WBGene00022062	hypothetical protein(Y67D8B.2)	4.08996	0.0164744
WBGene00009942	hypothetical protein(F52F12.9)	4.0885	0.0216936
WBGene00005832	Serpentine Receptor, class W(srw-85)	4.06135	0.0211351
WBGene00021176	hypothetical protein(Y9C9A.1)	4.05373	0.0228178
WBGene00018707	O-ACyltransferase homolog(oac-31)	4.05045	0.000202522
WBGene00050934	Antisense non-coding RNA (anr-39)	4.04889	0.000159334
WBGene00219696	Antisense Non-coding RNA(anr-39)	4.04548	0.000561852
WBGene00009061	hypothetical protein(F22G12.1)	4.04537	0.00223592
WBGene00219950	hypothetical protein (F46A8.13)	4.04403	1.9763e-05
WBGene00044273	Nematode Specific Peptide family, group A(nspa-6)	4.03895	0.0159892
WBGene00044274	Nematode Specific Peptide family, group A(nspa-7)	4.02922	0.0160025
WBGene00195421	hypothetical protein (T25F10.7)	4.02686	0.0207736
WBGene00015044	CYtochrome P450 family(cyp-34A9)	4.02453	0.0107111
WBGene00015044	CYtochrome P450 family(cyp-34A9)	4.02177	8.29316e-05
WBGene00009473	hypothetical protein(F36D3.8)	4.02101	0.00629319
WBGene00007408	hypothetical protein(C07B5.3)	4.01278	0.0146926
WBGene00014851	#N/A	3.99512	0.0260814
WBGene00016577	C-type LECtin(clec-3)	3.98441	0.0338308
WBGene00012412	hypothetical protein(Y7A5A.6)	3.97558	0.0227015
WBGene00043302	hypothetical protein(F32D8.11)	3.97266	0.0123616
WBGene00194746	Protein containing ALS2cr12 (ALS2CR12) signature (pals-20)	3.96515	0.000341677
WBGene00206371	hypothetical protein(F28B12.6)	3.96448	0.00835842
WBGene00022061	hypothetical protein(Y67D8B.1)	3.95261	0.00169798
WBGene00008850	hypothetical protein(F15B9.6)	3.94438	0.00116506
WBGene00017095	hypothetical protein(E02C12.10)	3.94351	0.00392421
WBGene00012629	SLC (SoLute Carrier) homolog(slc-36.3)	3.94168	0.0013846
WBGene00007970	hypothetical protein(C36A4.10)	3.94131	0.0450612
WBGene00021303	hypothetical protein (Y32G9A.5)	3.93497	0.0444114
WBGene00007392	F-box A protein(fbxa-156)	3.92508	0.0290171
WBGene00021047	Zinc Finger Protein(zfp-3)	3.91785	0.00447728
WBGene00007036	Superoxide dismutase (sod-5)	3.91724	0.0054025
WBGene00012250	hypothetical protein(W04E12.5)	3.91539	0.049148
WBGene00010559	hypothetical protein(K04D7.6)	3.91299	0.00594677
WBGene00020737	UPF0057 membrane protein T23F2.4(T23F2.4)	3.90856	0.0152663
WBGene00044514	hypothetical protein(R09E12.9)	3.9058	1.18788e-05
WBGene00219938	hypothetical protein (F38B7.16)	3.89767	0.0356953
WBGene00017315	UDP-GlucuronosylTransferase(ugt-36)	3.88509	0.000783458
WBGene00011517	Ceramide glucosyltransferase 1(cgt-1)	3.88437	9.8914e-05
WBGene00008043	hypothetical protein(C40H1.8)	3.88376	0.00271345
WBGene00008295	Neuropeptide-Like Protein (nlp-39)	3.88341	0.0374727
WBGene00013955	human KRIT 1 (Krev interaction trapped/cerebral cavernous malformation 1) homolog(kri-1)	3.87113	0.00325764
WBGene00013824	hypothetical protein(Y116F11B.8)	3.86912	0.026942
WBGene00013957	Serpentine Receptor, class E (epsilon)(sre-23)	3.86133	0.0497406
WBGene00202441	hypothetical protein(F35C12.6)	3.85982	0.00879078
WBGene00010596	hypothetical protein(K06A4.6)	3.85772	0.0294961
WBGene00007907	hypothetical protein(C34B4.2)	3.85763	0.0379351
WBGene00018697	hypothetical protein(F52E1.9)	3.85519	0.0011242
WBGene00011052	ARRestin Domain protein(arrd-11)	3.85426	0.00108924
WBGene00007700	Serine/threonine-protein phosphatase(C24H11.2)	3.85145	0.0451646
WBGene00015535	hypothetical protein(C06E4.6)	3.83648	0.000644821
WBGene00008809	CYtochrome P450 family(cyp-13A11)	3.83612	0.0432204
WBGene00013752	hypothetical protein(Y113G7A.15)	3.8361	0.0162882
WBGene00011793	hypothetical protein(T16A9.3)	3.83284	0.0108142
WBGene00019840	hypothetical protein(R02F11.2)	3.82969	0.00939956
WBGene00007778	hypothetical protein(C27D8.2)	3.82929	0.0456961
WBGene00219726	Long Intervening Non-Coding RNA(linc-116)	3.82803	0.0194219
WBGene00001182	Egg-laying defective (egl-13)	3.82711	0.00933882
WBGene00001439	ForKHead transcription factor family(fkh-7)	3.8201	0.00821274
WBGene00019755	hypothetical protein(M03E7.3)	3.81832	0.0409888
WBGene00020640	F-box A protein (fbxa-73)	3.81754	0.00579705
WBGene00003355	MIcro RNA(mir-261)	3.81546	0.000297457
WBGene00016923	hypothetical protein(C54F6.5)	3.80163	0.00310157
WBGene00007414	hypothetical protein(C07E3.3)	3.80149	0.00237173
WBGene00004342	RAD51-like protein 1(rfs-1)	3.79447	0.0262231
WBGene00000514	Choline Kinase B(ckb-4)	3.79293	0.0185458
WBGene00022790	hypothetical protein (ZK682.7)	3.79126	0.00175792
WBGene00195257	#N/A	3.79067	0.0380568
WBGene00010782	hypothetical protein(K11H3.5)	3.78926	0.0331553
WBGene00014699	hypothetical protein (C37A5.5)	3.78811	0.0306395
WBGene00086568	hypothetical protein(Y2H9A.6)	3.78742	0.025252
WBGene00011354	Ligand-Gated ion Channel(lgc-13)	3.78567	0.0421002
WBGene00022872	hypothetical protein(ZK1240.8)	3.78443	0.0208654
WBGene00013999	hypothetical protein(ZK550.5)	3.77972	0.0436651
WBGene00196728	hypothetical protein (C27C12.8)	3.77831	2.83717e-07
WBGene00016429	hypothetical protein(C35A11.2)	3.77498	0.00824853
WBGene00003689	Nuclear Hormone Receptor family(nhr-99)	3.77429	0.00244737
WBGene00014871	hypothetical protein(Y37H9A.5)	3.77328	0.0298405
WBGene00020356	hypothetical protein(T08B6.9)	3.7726	0.011001
WBGene00010432	hypothetical protein(H39E23.2)	3.77107	0.00324907
WBGene00012132	Intraflagellar transport associated protein 2(ifta-2)	3.7703	0.00147987
WBGene00009213	THaumatiN family(thn-1)	3.76899	0.000257047
WBGene00009005	hypothetical protein(F21C3.6)	3.7639	0.0306688
WBGene00020419	Acyl CoA DeHydrogenase(acdh-4)	3.74668	0.0124917
WBGene00018773	hypothetical protein(F53G12.8)	3.74286	0.0460966
WBGene00219583	Antisense Non-coding RNA (anr-43)	3.74026	0.0180328
WBGene00007323	F-box A protein 155(fbxa-155)	3.73606	0.0343668
WBGene00023410	CaLPain Related(clpr-2)	3.73283	0.0467881
WBGene00200939	hypothetical protein (F10F2.15)	3.72243	0.0320826
WBGene00020699	hypothetical protein (T22F3.10)	3.7106	0.0427277
WBGene00000436	C. Elegans Homeobox(ceh-12)	3.69192	0.0156069
WBGene00021454	hypothetical protein (Y39F10A.3)	3.68593	0.0499329
WBGene00011288	hypothetical protein(R102.1)	3.68505	0.0137119
WBGene00019819	hypothetical protein(R02D3.1)	3.68126	0.0455868
WBGene00019294	hypothetical protein(K02A6.3)	3.67926	0.0270621
WBGene00008765	Inositol monophosphatase ttx-7(ttx-7)	3.67216	0.00049257
WBGene00206489	Hypothetical protein (F53F1.14)	3.66505	0.0204102
WBGene00018937	hypothetical protein(F56B6.6)	3.65469	0.00689838
WBGene00017146	EGAP1.1	3.65279	0.0380111
WBGene00016183	hypothetical protein(C28F5.1)	3.65239	0.0212291
WBGene00011733	hypothetical protein(T12D8.5)	3.65056	0.000491676
WBGene00019903	hypothetical protein(R05G9.1)	3.64665	0.00799516
WBGene00004225	PaTched Related family(ptr-11)	3.64228	0.03164
WBGene00010765	Hypothetical protein (K10H10.10)	3.64081	0.0278324
WBGene00003607	Nuclear hormone receptor family member nhr-8(nhr-8)	3.63871	0.0459347
WBGene00045468	hypothetical protein(F08A8.8)	3.63607	0.0480974
WBGene00219557	Antisense non coding RNA (anr-14)	3.62705	0.00233564
WBGene00045207	hypothetical protein(F13E9.14)	3.62082	0.0115216
WBGene00016693	Serpentine Receptor, class BC class B-like (srbc-20)	3.62075	0.0173517
WBGene00015829	math-15 (MATH (meprin-associated Traf homology) domain containing)	3.61985	0.00539399
WBGene00018283	SULfate Permease family (sulp-3)	3.61807	0.0215903
WBGene00197283	Hypothetical protein (R07G3.11)	3.61636	0.00350433
WBGene00198326	Hypothetical protein (R07G3.12)	3.61636	0.00350433
WBGene00199458	Hypothetical protein (F29F11.13)	3.61531	0.00543586
WBGene00044120	hypothetical protein (C36B1.13)	3.61424	0.00752623
WBGene00019294	hypothetical protein(K02A6.3)	3.61062	0.0313687
WBGene00003968	Pharyngeal Enhancer Binding(peb-1)	3.60976	0.0258442
WBGene00019955	hypothetical protein(R08C7.12)	3.60915	0.0366795
WBGene00020576	hypothetical protein(T19D12.1)	3.60806	0.0176085
WBGene00044311	hypothetical protein(K04C2.7)	3.60627	0.0235925
WBGene00004231	PaTched Related family(ptr-17)	3.59661	0.0429334
WBGene00021556	hypothetical protein(Y45G5AM.3)	3.59551	0.0382888
WBGene00001663	gpa-1 (G Protein, Alpha subunit)	3.59382	0.0351559
WBGene00044741	hypothetical protein(Y57G11C.52)	3.59054	0.0240484
WBGene00021349	ADP-ribosylation factor-like protein 13B(arl-13)	3.59052	0.00469036
WBGene00009335	hypothetical protein(F32D8.13)	3.58049	0.0170144
WBGene00008572	hypothetical protein(F08B12.4)	3.57988	0.0296653
WBGene00044510	Hypothetical protein (K07H8.11)	3.57875	0.00753054
WBGene00219283	Hypothetical protein (F55H12.7)	3.56812	0.00384347
WBGene00045416	hypothetical protein(Y37H2A.14)	3.56806	0.00851575
WBGene00006669	TWiK family of potassium channels (twk-14)	3.56637	0.0453908
WBGene00006661	TWiK family of potassium channels(twk-6)	3.56558	0.0435612
WBGene00235310	Hypothetical protein (R02D1.2)	3.5649	0.0221633
WBGene00271806	hypothetical protein (ZK938.12)	3.5641	0.0207333
WBGene00020720	hypothetical protein (T23B12.5)	3.56066	0.0179966
WBGene00022454	trf-2 (TNF Receptor Associated Factor (TRAF) homolog)	3.55935	0.0244491
WBGene00014128	CaiB/baiF CoA-transferase family protein ZK892.4(ZK892.4)	3.5455	0.0329411
WBGene00004096	ParaQuat (Methylviologen) responsive(pqm-1)	3.54318	0.000636598
WBGene00021794	hypothetical protein (Y52E8A.1)	3.54228	0.0330417
WBGene00005349	serpentine receptor (srh-132)	3.54153	0.000154796
WBGene00014730	hypothetical protein (F01D5.4)	3.54023	0.00505921
WBGene00022375	hypothetical protein (Y94H6A.2)	3.53877	0.00156854
WBGene00021792	#N/A	3.53494	0.0403391
WBGene00007858	hypothetical protein(C31H5.7)	3.53207	0.0447464
WBGene00006745	Netrin receptor unc-5(unc-5)	3.53061	0.00251314
WBGene00007898	hypothetical protein(C33D9.3)	3.52895	0.00425733
WBGene00020370	hypothetical protein(T08H10.3)	3.52586	0.022031
WBGene00194678	hypothetical protein (R10D12.18)	3.52449	0.00626512
WBGene00219283	hypothetical protein (F55H12.7)	3.52439	0.041127
WBGene00022745	hypothetical protein(ZK470.2)	3.51738	0.0128659
WBGene00017470	hypothetical protein (F14H12.2)	3.51514	0.00616702
WBGene00017334	hypothetical protein(F10D2.8)	3.50069	0.0255219
WBGene00001079	DumPY: shorter than wild-type (dpy-20)	3.49841	0.026099
WBGene00019730	ASparagiNe Synthetase(asns-2)	3.49164	0.0392717
WBGene00001547	Guanylyl Cyclase (gcy-22)	3.48206	0.0185738
WBGene00019472	CYtochrome P450 family	3.47341	0.000112543
WBGene00016950	hypothetical protein(C55C2.4)	3.47208	0.0174297
WBGene00016239	hypothetical protein (C30A5.4)	3.46623	0.0274556
WBGene00009100	Rap Guanine nucleotide Exchange Factor homolog (rgef-1)	3.46233	0.0188799
WBGene00201065	hypothetical protein (C34D10.4)	3.45024	0.00398438
WBGene00011161	Chitinase Like (chil-18)	3.44878	0.00909462
WBGene00022837	C. elegans homeobox (ceh-45)	3.44455	0.0316247
WBGene00000454	C. elegans homeobox (ceh-33)	3.44443	0.0336906
WBGene00019868	hypothetical protein (R04B3.3)	3.44221	0.0114543
WBGene00219897	hypothetical protein (F16H9.6)	3.43428	0.00136617
WBGene00010792	hypothetical protein(K12G11.6)	3.43134	0.00519654
WBGene00001439	ForKHead transcription factor family(fkh-7)	3.42757	0.0139981
WBGene00007397	hypothetical protein(C07A4.2)	3.41909	0.00651815
WBGene00018127	#N/A	3.41851	0.0198165
WBGene00010147	hypothetical protein(F56D5.2)	3.4185	0.0245779
WBGene00021862	F-box A protein(fbxa-48)	3.41533	1.4098e-05
WBGene00009725	hypothetical protein (F45E6.1)	3.40898	0.00438199
WBGene00197723	hypothetical protein (Y69A2AR.39)	3.40659	0.0184411
WBGene00009853	#N/A	3.40366	0.0293533
WBGene00000020	ABC Transporter family(abt-2)	3.40148	0.029997
WBGene00015421	hypothetical protein (C04E6.4)	3.40061	0.0330945
WBGene00003688	Nuclear Hormone Receptor (nhr-98)	3.39654	0.0276391
WBGene00015626	hypothetical protein (C09B9.1)	3.3873	0.00206131
WBGene00008732	hypothetical protein (F13B12.4)	3.38544	0.0500109
WBGene00015153	hypothetical protein (B0348.5)	3.38524	0.0231863
WBGene00011520	Nuclear Hormone Receptor (nhr-213)	3.3834	0.0130129
WBGene00011321	Fasting Induced Lipase(fil-1)	3.37803	9.70014e-05
WBGene00015685	hypothetical protein(C10G11.1)	3.37395	0.0343167
WBGene00018101	MATH (meprin-associated Traf homology) domain containing(math-27)	3.36937	0.0192327
WBGene00022303	hypothetical protein (Y76B12C.9)	3.36362	0.0282028
WBGene00044977	hypothetical protein(F56C4.4)	3.36221	0.0197768
WBGene00018965	hypothetical protein (F56D2.3)	3.36196	0.0305135
WBGene00001476	Dimethylaniline monooxygenase [N-oxide-forming](fmo-1)	3.36126	0.00432658
WBGene00018165	hypothetical protein(F38A5.8)	3.36011	0.0450734
WBGene00198446	hypothetical protein (T25D10.6)	3.35976	0.0178604
WBGene00010202	hypothetical protein (F57E7.1)	3.35799	0.00827732
WBGene00017616	hypothetical protein (F20A1.4)	3.35485	0.0107045
WBGene00044073	hypothetical protein(tag-244)	3.35464	0.0133971
WBGene00017711	hypothetical protein(F22E5.13)	3.35394	0.0143655
WBGene00015601	F-box A protein(fbxa-166)	3.35359	0.000268665
WBGene00006576	Tackykinin receptor (tkr-1)	3.35299	0.00180844
WBGene00009808	Serpentine Receptor, class W(srm-4)	3.35265	0.00164962
WBGene00018750	hypothetical protein (F53C3.6)	3.35034	0.0476549
WBGene00007414	hypothetical protein(C07E3.3)	3.34519	0.00339143
WBGene00013705	hypothetical protein(Y106G6E.1)	3.34502	0.0301827
WBGene00004459	26S proteasome non-ATPase regulatory subunit 1(rpn-2)	3.34457	0.00497523
WBGene00022887	Uncharacterized oxidoreductase ZK1290.5(ZK1290.5)	3.33977	0.0432418
WBGene00044669	#N/A	3.33438	0.0160633
WBGene00008323	hypothetical protein (C55A1.6)	3.33384	0.0228609
WBGene00200910	Hypothetical protein (F11A6.12)	3.33326	0.0356609
WBGene00018706	hypothetical protein(F52F10.2)	3.33265	0.020447
WBGene00011678	hypothetical protein(T10B9.9)	3.3319	0.0200517
WBGene00199290	hypothetical protein (ZK377.9)	3.32311	0.00147732
WBGene00012604	Nematode Specific Peptide family, group E(nspe-2)	3.32223	0.000572679
WBGene00016029	see eff(elf-1)	3.31531	0.0461216
WBGene00010043	hypothetical protein(F54C9.7)	3.31369	0.00930536
WBGene00003547	Zinc metalloproteinase nas-29(nas-29)	3.31064	0.00594515
WBGene00021892	hypothetical protein(Y54G2A.28)	3.30854	0.025366
WBGene00015224	hypothetical protein (B0507.7)	3.30793	0.0147392
WBGene00008937	Serpentine Receptor, class T(srt-43)	3.30652	0.0184007
WBGene00009908	hypothetical protein(F49H6.5)	3.30454	0.0184282
WBGene00194869	hypothetical protein(K01A6.8)	3.29968	0.000429765
WBGene00007734	hypothetical protein(C25G4.7)	3.29736	0.0252388
WBGene00044534	hypothetical protein(H23N18.6)	3.29427	0.0138305
WBGene00044287	hypothetical protein(F31H12.7)	3.29422	0.00732969
WBGene00044206	hypothetical protein(T26H5.9)	3.28645	5.61376e-05
WBGene00219570	Long Intervening Non-Coding RNA(linc-82)	3.28323	0.0391192
WBGene00011097	Nuclear Hormone Receptor family(nhr-206)	3.28224	0.00307682
WBGene00000959	DiacylGlycerol Kinase(dgk-2)	3.28186	0.000863018
WBGene00219362	hypothetical protein(ZK470.14)	3.2803	0.00372896
WBGene00009916	hypothetical protein(F52A8.3)	3.27691	0.0181518
WBGene00018376	hypothetical protein(F43C9.2)	3.2762	0.016229
WBGene00008490	hypothetical protein(F01D4.8)	3.26891	0.000847707
WBGene00005818	Serpentine Receptor, class W(srw-71)	3.26616	0.00867124
WBGene00023501	hypothetical protein(F11E6.11)	3.26399	0.0320263
WBGene00011673	Putative cytochrome P450 CYP13A6(cyp-13A6)	3.26379	0.00245119
WBGene00008518	Insulin/EGF-Receptor L Domain protein (irld-2)	3.26019	0.00282472
WBGene00008302	hypothetical protein(C54D10.8)	3.25897	0.0266008
WBGene00016005	Chlamydomonas IntraFlagellar Transport homolog (ift-74)	3.25637	0.0068524
WBGene00018323	hypothetical protein(F42A6.1)	3.24826	0.00541889
WBGene00007506	hypothetical protein(C10C5.2)	3.24772	0.00029815
WBGene00044539	hypothetical protein(K09H11.9)	3.24718	0.00284322
WBGene00013775	hypothetical protein (Y116A8A.4)	3.24306	0.0166384
WBGene00015418	GTPase-activating protein pac-1(pac-1)	3.24176	0.0470294
WBGene00001538	Receptor-type guanylate cyclase gcy-12(gcy-12)	3.24095	0.0216235
WBGene00019357	Chondroitin proteoglycan 8(cpg-8)	3.23976	0.00717306
WBGene00015272	hypothetical protein(C01B4.8)	3.23609	0.0148988
WBGene00219801	Hypothetical protein (C05E4.16)	3.23036	0.00017868
WBGene00015388	hypothetical protein(C03F11.2)	3.22986	0.0027304
WBGene00010724	hypothetical protein(K09E9.1)	3.22396	0.0165006
WBGene00015041	CYtochrome P450 family(cyp-34A6)	3.22282	0.0228232
WBGene00016324	hypothetical protein(C32E8.6)	3.22274	0.00927924
WBGene00044753	hypothetical protein(F49H12.7)	3.21261	0.00900631
WBGene00011158	CHItinase-Like (chil-16)	3.20944	0.0031397
WBGene00012839	hypothetical protein(Y43F8C.18)	3.20794	0.0240656
WBGene00021564	L-2-hydroxyglutarate dehydrogenase, mitochondrial(Y45G12B.3)	3.20786	0.00209616
WBGene00021215	hypothetical protein(Y18H1A.11)	3.20475	0.0312474
WBGene00005408	Serpentine Receptor, class H(srh-195)	3.20064	0.0119567
WBGene00012027	F-box A protein (fbxa-127)	3.19921	0.0210314
WBGene00044348	hypothetical protein(Y71G12B.31)	3.1987	0.0311747
WBGene00044791	BasoNuClin-1 zinc finger protein homolog (bnc-1)	3.19833	0.00349982
WBGene00015455	UPF0057 membrane protein C04G6.5(C04G6.5)	3.19796	0.0204571
WBGene00194910	hypothetical protein(ZC404.15)	3.19721	0.0143081
WBGene00015333	Uncharacterized transporter slc-17.3(slc-17.3)	3.19692	0.00954204
WBGene00020694	DHHC-types zinc finger protein (dhhc-11)	3.19164	0.0148229
WBGene00021885	#N/A	3.19069	1.66656e-05
WBGene00008810	CYtochrome P450 family(cyp-13A12)	3.18427	9.50249e-06
WBGene00018425	hypothetical protein(F44E7.3)	3.18215	0.0165607
WBGene00019568	#N/A	3.18091	0.0424197
WBGene00011851	#N/A	3.17768	0.00603419
WBGene00008539	hypothetical protein (F02H6.6)	3.17714	0.0272498
WBGene00195072	hypothetical protein(C16C8.22)	3.175	0.0376764
WBGene00007224	hypothetical protein(C01G6.2)	3.17404	0.0239247
WBGene00002021	Heat Shock Protein(hsp-17)	3.16929	0.00395644
WBGene00020753	hypothetical protein(T24A6.16)	3.16093	0.0452305
WBGene00021081	Protein containing ALS2cr12 (ALS2CR12) signature (pals-33)	3.1585	0.0071039
WBGene00004211	disPaTcheD family(ptd-2)	3.15197	0.0314525
WBGene00194664	hypothetical protein(K09E9.7)	3.14815	0.0142191
WBGene00018374	hypothetical protein(tag-343)	3.14769	0.042808
WBGene00019436	hypothetical protein(K06A9.2)	3.14718	0.001389
WBGene00020832	hypothetical protein(T26C12.2)	3.14691	0.00977517
WBGene00003778	Nicotinamide Nucleotide Transhydrogenase(nnt-1)	3.14677	4.67755e-05
WBGene00008519	Putative cytochrome P450 cyp-13B1(cyp-13B1)	3.14653	0.0109973
WBGene00008023	hypothetical protein(C39B10.3)	3.14547	0.0427431
WBGene00011009	Cytochrome P450 family (cyp-14A4)	3.13938	0.0025867
WBGene00235309	hypothetical protein(F21C10.17)	3.13892	0.0396942
WBGene00016168	hypothetical protein(C27F2.6)	3.13708	0.0473982
WBGene00009752	#N/A	3.13315	0.0243085
WBGene00271786	hypothetical protein(F58H7.11)	3.12715	0.0077528
WBGene00020016	Lipase(lipl-3)	3.12566	0.00328012
WBGene00001753	Glutathione S-Transferase(gst-5)	3.12218	0.024107
WBGene00198477	hypothetical protein (F49H12.11)	3.11953	0.00122112
WBGene00016081	hypothetical protein(C25A6.1)	3.11925	0.00994355
WBGene00008234	hypothetical protein(C50F4.9)	3.11913	0.00193052
WBGene00008177	hypothetical protein (C48D1.1)	3.1184	0.0192952
WBGene00007218	hypothetical protein (C01A2.6)	3.11804	0.0101996
WBGene00011681	hypothetical protein(T10B10.4)	3.11376	0.0444313
WBGene00235271	hypothetical protein(C49C8.8)	3.11251	0.000345046
WBGene00016669	Invertebrate LYSozyme(ilys-2)	3.11008	1.27611e-05
WBGene00009431	DAF-16/FOXO Controlled, germline Tumor affecting(dct-17)	3.10839	0.00166844
WBGene00004991	SaPosin-like Protein family(spp-6)	3.10325	0.033975
WBGene00002188	Mitogen-activated protein kinase(kgb-2)	3.10271	0.000152261
WBGene00077573	hypothetical protein (T08G5.15)	3.10116	0.0123206
WBGene00022032	hypothetical protein(Y65B4A.9)	3.09522	0.0368689
WBGene00018145	Protein F37C4.5(F37C4.5)	3.09057	0.0502309
WBGene00021703	Carnitine Palmitoyl Transferase (cpt-3)	3.08774	0.00118101
WBGene00018349	hypothetical protein(F42C5.9)	3.08604	0.0187773
WBGene00015152	hypothetical protein(B0348.2)	3.08448	0.0251144
WBGene00006464	BTB and MATH domain-containing protein 47(bath-47)	3.08356	0.00358674
WBGene00195267	hypothetical protein (C45E5.53)	3.06729	0.0111154
WBGene00019812	hypothetical protein(R01H2.4)	3.06612	0.0340593
WBGene00011242	hypothetical protein(R11D1.1)	3.06133	0.0201722
WBGene00194894	hypothetical protein(T05B4.14)	3.06046	0.0402197
WBGene00011243	hypothetical protein (R11D1.2)	3.05912	0.0268577
WBGene00201125	hypothetical protein(F17A9.7)	3.05623	0.00261448
WBGene00021882	Nicotinate phosphoribosyltransferase(nprt-1)	3.05382	0.00971892
WBGene00021047	Zinc Finger Protein(zfp-3)	3.05116	0.00784526
WBGene00007315	hypothetical protein(C04H5.7)	3.04988	0.00105604
WBGene00017331	UDP-GlucuronosylTransferase(ugt-40)	3.04302	0.00226933
WBGene00018213	hypothetical protein(F39H12.2)	3.03994	0.00210592
WBGene00219327	hypothetical protein(ZK822.9)	3.03695	0.00654194
WBGene00007844	Insulin/EGF-Receptor L Domain protein(irld-24)	3.03275	0.0130895
WBGene00001345	Transcription factor fos-1(fos-1)	3.03238	0.0220655
WBGene00010206	hypothetical protein (F57G4.1)	3.02911	0.0426656
WBGene00044333	hypothetical protein(C01G12.13)	3.02662	0.0209251
WBGene00004926	SyNapTotagmin(snt-6)	3.02396	0.0100267
WBGene00023399	#N/A	3.02355	0.00915076
WBGene00008883	hypothetical protein (F16B12.7)	3.02283	0.0183927
WBGene00045177	hypothetical protein(T21D12.14)	3.02182	0.000289687
WBGene00003150	Dual specificity tyrosine-phosphorylation-regulated kinase mbk-2(mbk-2)	3.01709	0.0285506
WBGene00022321	F-box A protein (fbxa-25)	3.01631	0.0258526
WBGene00195730	hypothetical protein(F54C9.15)	3.01627	0.0367062
WBGene00220198	hypothetical protein(Y71G12B.42)	3.01449	0.00608568
WBGene00271643	hypothetical protein (W07G1.25)	3.01264	0.0277197
WBGene00021127	hypothetical protein(W10C8.4)	3.00949	0.0303046
WBGene00023460	hypothetical protein(F46H6.5)	3.00448	0.0154888
WBGene00001017	DyNactin Complex component(dnc-1)	2.99944	0.0225023
WBGene00219705	Antisense Non-coding RNA(anr-5)	2.98803	0.0497909
WBGene00016248	hypothetical protein(C30B5.7)	2.98675	0.000220609
WBGene00010584	hypothetical protein(K05C4.8)	2.98406	0.0152043
WBGene00017673	Protein-S-isoprenylcysteine O-methyltransferase(icmt-1)	2.98071	0.00226772
WBGene00018498	hypothetical protein(F46F5.7)	2.97838	0.0418528
WBGene00022843	hypothetical protein(ZK1055.2)	2.97818	0.000688119
WBGene00165580	21ur-7045	2.97745	0.0041439
WBGene00006965	MX region of TRA-2 Related(xtr-1)	2.97563	0.000366217
WBGene00017172	hypothetical protein(F02C9.1)	2.97377	0.0474214
WBGene00044476	hypothetical protein(F56D6.14)	2.9674	0.0369473
WBGene00010795	hypothetical protein(M01A8.1)	2.96272	0.000648142
WBGene00047776	21U-RNA (21ur-1251)	2.95525	0.0164421
WBGene00008453	hypothetical protein (E02A10.3)	2.95064	0.0287481
WBGene00198201	hypothetical protein (F59H5.5)	2.94239	0.0410379
WBGene00169648	21ur-13748	2.94119	0.0331592
WBGene00017447	hypothetical protein(F14B8.5)	2.9408	0.0117906
WBGene00008106	hypothetical protein(C45B11.5)	2.93803	0.0389948
WBGene00010615	Arginyl-tRNA--protein transferase 1(K07A1.9)	2.93392	0.0265923
WBGene00219294	hypothetical protein (F43G6.16)	2.92521	0.0462502
WBGene00007131	hypothetical protein(B0284.1)	2.92273	0.00342909
WBGene00003150	Dual specificity tyrosine-phosphorylation-regulated kinase mbk-2(mbk-2)	2.92097	0.0349987
WBGene00018002	TWiK family of potassium channels(twk-47)	2.92071	0.0144728
WBGene00017266	hypothetical protein(F08F3.10)	2.9205	0.000724818
WBGene00255598	hypothetical protein(BE0003N10.6)	2.91789	0.0501885
WBGene00018856	#N/A	2.91717	0.0104436
WBGene00019780	hypothetical protein(M60.4)	2.91651	7.98827e-05
WBGene00195019	hypothetical protein (Y59H11AR.8)	2.91599	0.000270688
WBGene00014673	#N/A	2.91587	0.0248321
WBGene00009852	ARRestin Domain protein(arrd-24)	2.91405	0.000650948
WBGene00022344	Protein containing ALS2cr12 (ALS2CR12) signature (pals-40)	2.91282	0.0156027
WBGene00018641	hypothetical protein(F49E10.4)	2.91202	0.000569317
WBGene00013777	Major sperm protein(Y116A8A.7)	2.90964	0.0253255
WBGene00016259	hypothetical protein (C30F8.3)	2.90803	0.0351693
WBGene00003610	Nuclear hormone receptor family (nhr-11)	2.90694	0.011318
WBGene00014678	#N/A	2.90221	0.0502426
WBGene00013119	hypothetical protein(Y51H4A.25)	2.9011	0.00146055
WBGene00007418	hypothetical protein (C07E3.8)	2.89918	0.0157857
WBGene00018067	Neuropeptide receptor family (npr-7)	2.89766	0.00201157
WBGene00009487	C-type LECtin(clec-232)	2.89242	0.00859515
WBGene00001900	Histone H4(his-26)	2.89201	0.00259453
WBGene00013401	hypothetical protein (Y62H9A.13)	2.88856	0.0404541
WBGene00016107	hypothetical protein(C25G6.1)	2.88752	0.0337931
WBGene00007734	hypothetical protein(C25G4.7)	2.88657	0.0372017
WBGene00201440	hypothetical protein (K02F2.9)	2.88654	0.0307218
WBGene00219565	Long intervening non-coding RNA (linc-120)	2.87869	0.00036681
WBGene00194921	hypothetical protein(ZK742.7)	2.87839	0.00419524
WBGene00002120	INSulin related(ins-37)	2.8684	0.00857588
WBGene00020137	hypothetical protein(T01B10.5)	2.86703	0.00280995
WBGene00271577	hypothetical protein (B0244.16)	2.86595	0.0144912
WBGene00013194	hypothetical protein(Y54E2A.9)	2.86376	0.028679
WBGene00011672	Putative cytochrome P450 CYP13A5(cyp-13A5)	2.86142	0.00670843
WBGene00016763	hypothetical protein(C49A9.9)	2.86096	0.00035035
WBGene00018081	hypothetical protein(F36A4.2)	2.85544	0.0176457
WBGene00013602	hypothetical protein(Y87G2A.16)	2.8526	0.00506399
WBGene00015426	Hypothetical protein (C04E6.12)	2.8511	0.000941857
WBGene00000021	#N/A	2.8497	0.0196758
WBGene00001506	FUcosyl Transferase (fut02)	2.84888	0.045719
WBGene00077439	hypothetical protein(F55B12.10)	2.84786	0.0142889
WBGene00014732	#N/A	2.84477	0.0489443
WBGene00003605	Nuclear hormone receptor family (nhr-6)	2.84358	0.0155055
WBGene00017894	hypothetical protein(F28B12.1)	2.8424	0.0298416
WBGene00015828	MATH (meprin-associated Traf homology) domain containing(math-14)	2.8374	0.00650156
WBGene00011824	hypothetical protein(T18D3.7)	2.83411	0.0255819
WBGene00011682	SyNapTotagmin(snt-7)	2.83312	0.0136546
WBGene00010692	hypothetical protein(K08H2.5)	2.83085	0.0122023
WBGene00012769	hypothetical protein(Y41E3.11)	2.8297	0.000647299
WBGene00202483	hypothetical protein (F26G1.14)	2.82949	0.0012475
WBGene00016500	Protein memo-1 homolog(memo-1)	2.82638	0.00251221
WBGene00009431	DAF-16/FOXO Controlled, germline Tumor affecting(dct-17)	2.82337	0.00416556
WBGene00013651	hypothetical protein(Y105C5B.11)	2.82206	0.028929
WBGene00018376	hypothetical protein(F43C9.2)	2.81898	0.0233769
WBGene00015113	hypothetical protein(B0281.6)	2.81377	0.0337865
WBGene00016929	hypothetical protein(C54F6.12)	2.81356	0.0124529
WBGene00269337	hypothetical protein (F28A10.12)	2.81301	0.00744424
WBGene00012969	hypothetical protein(Y48A6B.8)	2.81194	0.00751817
WBGene00001767	Glutathione S-Transferase(gst-19)	2.81055	0.0147984
WBGene00018468	CLArinet, functional homolog of cytomatrix at the active zone proteins piccolo and fife (cla-1)	2.81016	1.04315e-05
WBGene00015019	hypothetical protein(B0205.4)	2.80527	0.0208883
WBGene00011129	hypothetical protein(R07H5.9)	2.80036	0.0143545
WBGene00016119	hypothetical protein(C25H3.10)	2.79104	0.000170287
WBGene00009609	O-ACyltransferase homolog(oac-27)	2.79091	0.0236419
WBGene00021274	hypothetical protein(Y23H5B.3)	2.78811	0.0122949
WBGene00018725	Protein kreg-1(kreg-1)	2.78661	0.0169222
WBGene00017510	Nuclear hormone receptor (nhr-178)	2.78416	0.00715791
WBGene00017434	hypothetical protein(F13H8.1)	2.77991	0.00032639
WBGene00008299	hypothetical protein(C54D10.4)	2.77936	0.0503318
WBGene00006487	hypothetical protein(tag-141)	2.779	0.0458399
WBGene00011290	hypothetical protein(R102.3)	2.77695	0.0291827
WBGene00044386	hypothetical protein(C27A2.7)	2.77378	0.0114464
WBGene00013119	hypothetical protein(Y51H4A.25)	2.77131	2.61866e-05
WBGene00006532	TuBulin, Alpha(tba-6)	2.7695	0.0274921
WBGene00001476	Dimethylaniline monooxygenase [N-oxide-forming](fmo-1)	2.76782	0.0209815
WBGene00010290	hypothetical protein(F58H1.7)	2.76494	0.0047623
WBGene00021600	hypothetical protein(Y46H3A.4)	2.75517	0.0262672
WBGene00010072	Protein-tyrosine-phosphatase(F54F12.1)	2.75358	0.0473915
WBGene00007957	hypothetical protein(C35C5.8)	2.75174	0.000147818
WBGene00011479	hypothetical protein(T05E11.2)	2.74903	0.0203254
WBGene00013124	hypothetical protein(Y52B11A.4)	2.74812	0.0377176
WBGene00077769	hypothetical protein(F33E2.10)	2.74314	0.0087405
WBGene00017927	hypothetical protein (F29C4.4)	2.73779	6.46114e-06
WBGene00012765	hypothetical protein(Y41E3.7)	2.73647	0.00102889
WBGene00006662	TWiK family of potassium channels protein 7(twk-7)	2.73557	0.000123869
WBGene00013618	F-box A Protein (fbxa-205)	2.7333	0.01244
WBGene00018683	hypothetical protein(F52D1.2)	2.73003	0.0192225
WBGene00008192	#N/A	2.72738	0.0335188
WBGene00009895	SCP-Like extracellular protein(scl-2)	2.72442	0.00747174
WBGene00009826	hypothetical protein (F47G4.5)	2.72344	0.000584569
WBGene00007748	hypothetical protein(C26E1.2)	2.72187	0.0100171
WBGene00009431	DAF-16/FOXO Controlled, germline Tumor affecting(dct-17)	2.7209	0.0140862
WBGene00009774	hypothetical protein(F46B6.9)	2.72067	0.000912146
WBGene00007414	hypothetical protein(C07E3.3)	2.71602	0.000659784
WBGene00003516	Neurabin (nab-1)	2.71602	0.0391814
WBGene00013637	hypothetical protein(Y105C5A.13)	2.71108	0.0262795
WBGene00013636	hypothetical protein(Y105C5A.12)	2.70792	0.0217907
WBGene00019625	hypothetical protein(K10C9.4)	2.70506	0.0137807
WBGene00198620	hypothetical protein (F11C7.9)	2.70497	0.043344
WBGene00022433	hypothetical protein(Y108F1.5)	2.70409	0.0204442
WBGene00022982	hypothetical protein (F09E10.10)	2.70303	0.00486094
WBGene00009706	Arginine kinase (argk-1)	2.70219	0.0104629
WBGene00001204	hypothetical protein(egl-38)	2.69382	0.0133943
WBGene00007159	hypothetical protein(B0379.7)	2.69286	0.0453863
WBGene00005832	Serpentine Receptor, class W(srw-85)	2.69181	0.00472936
WBGene00016845	hypothetical protein(C50F7.5)	2.69034	0.000391729
WBGene00006226	Seven TM Receptor(str-182)	2.68645	0.0204019
WBGene00019669	hypothetical protein(K12B6.4)	2.68582	0.0101707
WBGene00017629	hypothetical protein(F20B6.5)	2.68455	0.0361817
WBGene00021520	#N/A	2.68453	0.00719597
WBGene00022479	F-box A protein(fbxa-36)	2.67925	0.00748751
WBGene00008597	C-type LECtin(clec-55)	2.67777	0.0133853
WBGene00016415	Adenosine MonoPhosphate Deaminase homolog(ampd-1)	2.67536	0.0442465
WBGene00045338	hypothetical protein(M01B2.13)	2.67446	0.00168317
WBGene00016301	#N/A	2.66749	0.0398395
WBGene00001558	GDI (RabGDP Dissociation Inhibitor) family(gdi-1)	2.66571	0.0224977
WBGene00013617	F-box A Protein (fbxa-204)	2.66246	0.0196418
WBGene00017950	hypothetical protein (F31E3.2)	2.66086	0.0335187
WBGene00001710	GRound-Like (grd related) (grl-1)	2.65686	0.021528
WBGene00008582	hypothetical protein(F08G5.3)	2.65446	0.0214319
WBGene00012332	Retinitis PIgmentosa (RP) disease gene homolog (rpi-1)	2.65289	0.0402205
WBGene00012013	UDP-GlucuronosylTransferase(ugt-54)	2.6527	0.00031533
WBGene00015517	hypothetical protein(C06A8.8)	2.65063	0.00868558
WBGene00219579	Long intervening non-coding RNA (linc-43)	2.64905	0.0120296
WBGene00022181	intestinal acid PHOsphatase(pho-9)	2.64648	0.00178454
WBGene00022131	hypothetical protein(Y71F9B.13)	2.64313	0.00495215
WBGene00021157	hypothetical protein(Y4C6B.3)	2.64153	0.000589505
WBGene00013333	hypothetical protein(Y57G11C.44)	2.64068	0.00564328
WBGene00008382	hypothetical protein (D1081.4)	2.63726	0.0405257
WBGene00017722	hypothetical protein (F22F7.4)	2.63616	0.0427003
WBGene00021349	ADP-ribosylation factor-like protein 13B(arl-13)	2.63545	0.00281994
WBGene00020065	#N/A	2.63249	0.00302906
WBGene00020381	hypothetical protein(T09B4.7)	2.62521	0.0416591
WBGene00002266	32 kDa beta-galactoside-binding lectin lec-3(lec-3)	2.62371	0.0328083
WBGene00044212	hypothetical protein(Y68A4A.13)	2.61919	0.000714051
WBGene00010446	hypothetical protein (K01A6.4)	2.61772	0.0329018
WBGene00016747	NMUR (NeuroMedin U Receptor) homolog(nmur-1)	2.61744	0.0093133
WBGene00013203	hypothetical protein(Y54E5A.8)	2.61721	0.00942091
WBGene00018614	hypothetical protein(F48G7.2)	2.61714	0.00476497
WBGene00004155	Prion-like-(Q/N-rich)-domain-bearing protein(pqn-73)	2.61701	0.0323809
WBGene00019556	hypothetical protein(K09C6.2)	2.61529	0.0123598
WBGene00009773	Lipase(lipl-2)	2.61306	8.18729e-05
WBGene00005191	Serpentine receptor class gamma(srg-34)	2.61155	0.0099536
WBGene00020008	hypothetical protein(R11F4.2)	2.60661	0.0136396
WBGene00008572	hypothetical protein(F08B12.4)	2.60513	0.0233869
WBGene00009433	hypothetical protein(F35E12.9)	2.60304	0.0323158
WBGene00010342	hypothetical protein(F59F5.3)	2.60172	0.00444933
WBGene00020136	hypothetical protein(T01B6.4)	2.60125	0.00792296
WBGene00011723	hypothetical protein(T12A7.2)	2.60122	0.00413696
WBGene00001888	Histone H4(his-14)	2.60067	0.00589128
WBGene00011839	hypothetical protein(T19C4.5)	2.59909	0.000731387
WBGene00010998	hypothetical protein(R03G8.3)	2.59856	0.00114423
WBGene00003589	Annexin(nex-2)	2.59632	0.00748309
WBGene00009252	hypothetical protein(F29D10.3)	2.59612	0.0104326
WBGene00002150	Inward rectifying K (irk-2)	2.59531	0.00509975
WBGene00009903	hypothetical protein(F49E12.10)	2.5939	0.00132785
WBGene00005150	Serpentine receptor class epsilon-2(sre-2)	2.5929	0.0221382
WBGene00001111	#N/A	2.59267	0.0326143
WBGene00015366	hypothetical protein(C03A7.2)	2.59162	0.000918485
WBGene00015536	GLoBin related (glb-2)	2.58517	0.0324638
WBGene00010876	hypothetical protein(M05D6.3)	2.58199	0.0444366
WBGene00011242	hypothetical protein(R11D1.1)	2.57886	0.0281661
WBGene00201310	hypothetical protein(C39H7.70)	2.57883	0.00427559
WBGene00019113	hypothetical protein(F59E11.7)	2.57636	0.0131122
WBGene00043534	hypothetical protein(W02B12.13)	2.57586	0.0079308
WBGene00021100	hypothetical protein (W08F4.11)	2.57497	0.0251947
WBGene00001182	Egg-laying defective (egl-13)	2.57158	0.0134477
WBGene00077558	hypothetical protein(T06D10.3)	2.56745	0.0340554
WBGene00008256	GLoBin related (glb-12)	2.5662	0.0435699
WBGene00018286	hypothetical protein(F41E6.5)	2.56614	0.0108238
WBGene00020598	hypothetical protein (T20B6.2)	2.56556	0.0456029
WBGene00002093	INSulin related(ins-10)	2.56349	0.0229502
WBGene00196770	hypothetical protein (F09B12.8)	2.56319	0.00859037
WBGene00005703	Serpentine Receptor, class U (sru-40)	2.56241	0.0259692
WBGene00001781	Glutathione S-Transferase(gst-33)	2.56059	7.54076e-05
WBGene00001439	ForKHead transcription factor family(fkh-7)	2.56018	0.0132577
WBGene00044207	hypothetical protein(Y6G8.5)	2.5562	5.29922e-05
WBGene00015537	hypothetical protein(C06E4.8)	2.55428	0.000599127
WBGene00010864	X-BoX promoter element regulated(xbx-3)	2.55422	0.0249962
WBGene00010085	hypothetical protein(F55B11.3)	2.55288	0.0275331
WBGene00043053	#N/A	2.55264	0.0342727
WBGene00001113	Dauer Up-Regulated(dur-1)	2.5484	0.0376647
WBGene00010795	hypothetical protein(M01A8.1)	2.54764	0.000868925
WBGene00012915	Ligand-gated ion channel (lgc-35)	2.53972	0.00381077
WBGene00269382	hypothetical protein(F33D11.16)	2.53756	0.00409873
WBGene00020740	hypothetical protein(T23F4.2)	2.53709	0.000378813
WBGene00019094	hypothetical protein(F59A7.7)	2.53642	0.0153404
WBGene00018645	hypothetical protein(F49F1.5)	2.53599	0.00302464
WBGene00015229	F-box A protein(fbxa-125)	2.53595	0.0388276
WBGene00018537	hypothetical protein(F47B7.6)	2.53419	0.0432875
WBGene00019202	hypothetical protein (H14N18.2)	2.53172	0.010264
WBGene00008303	hypothetical protein (C54D10.9)	2.53103	0.0277881
WBGene00020864	O-ACyltransferase homolog (oac-50)	2.53074	0.0400817
WBGene00194814	Long Intervening Non-Coding RNA (linc-34)	2.52921	0.0411779
WBGene00009811	hypothetical protein(F47B8.10)	2.5251	0.0252
WBGene00002021	Heat Shock Protein(hsp-17)	2.51856	1.34665e-05
WBGene00021121	hypothetical protein(W09G12.7)	2.51545	0.00160834
WBGene00018756	hypothetical protein(F53C3.13)	2.51168	0.0208128
WBGene00007919	hypothetical protein(C34C6.7)	2.50576	4.98358e-05
WBGene00010706	CYtochrome P450 family(cyp-14A2)	2.50435	0.000191418
WBGene00044678	hypothetical protein (B0303.16)	2.50328	0.0167993
WBGene00195802	hypothetical protein (H14N18.5)	2.50021	0.000200183
WBGene00014790	#N/A	2.4999	0.0264502
WBGene00008593	C-type LECtin(clec-227)	2.49857	0.000119358
WBGene00005931	F-box A protein (fbxa-199)	2.49787	0.0120608
WBGene00206485	hypothetical protein(C10A4.13)	2.49742	0.0468274
WBGene00008226	hypothetical protein(C50B8.4)	2.4953	0.00162199
WBGene00008438	hypothetical protein(DH11.5)	2.49528	0.00972896
WBGene00021164	hypothetical protein (Y5H2B.1)	2.49243	0.000747856
WBGene00020530	hypothetical protein(T15B12.1)	2.49224	0.0391624
WBGene00013656	hypothetical protein(Y105C5B.17)	2.48932	0.0236845
WBGene00006411	OCTopamine Receptor (GPCR)(octr-1)	2.48925	0.0289718
WBGene00206368	hypothetical protein(Y39F10C.3)	2.48818	0.0132947
WBGene00021882	Nicotinate phosphoribosyltransferase(nprt-1)	2.48776	0.0368011
WBGene00008886	hypothetical protein(F16C3.2)	2.48639	0.000962879
WBGene00001113	Dauer Up-Regulated(dur-1)	2.48548	0.0430408
WBGene00020294	hypothetical protein(T06F4.1)	2.48367	0.0298295
WBGene00007716	fbxa-82 (F-box A protein	2.48162	0.026357
WBGene00000251	Cuticle collagen bli-1(bli-1)	2.48133	0.0171109
WBGene00022142	hypothetical protein (Y71G12B.2)	2.4813	0.0483432
WBGene00018228	hypothetical protein(F40C5.1)	2.4777	0.0229471
WBGene00017055	hypothetical protein(D2062.1)	2.47537	0.0465003
WBGene00013333	hypothetical protein(Y57G11C.44)	2.47172	0.0170028
WBGene00196635	hypothetical protein(F31F7.5)	2.47029	0.00504425
WBGene00009466	hypothetical protein(F36D1.7)	2.46992	0.0316169
WBGene00003473	Metallothionein-1(mtl-1)	2.46932	0.000153054
WBGene00044643	hypothetical protein(H17B01.5)	2.46883	0.00600898
WBGene00018764	hypothetical protein(F53F10.2)	2.4685	0.0181723
WBGene00010837	hypothetical protein(M03B6.5)	2.46755	0.0334387
WBGene00007809	hypothetical protein (C29F4.3)	2.46754	0.0417971
WBGene00018161	hypothetical protein(F38A5.2)	2.46732	0.0138026
WBGene00011213	hypothetical protein(R10E8.8)	2.46613	0.0365735
WBGene00020522	#N/A	2.46515	0.0160779
WBGene00047044	21ur-4758	2.46348	0.0342272
WBGene00007660	hypothetical protein(C17H1.7)	2.46346	4.77485e-05
WBGene00021597	SPSB (SPry and Socs Box) family(spsb-1)	2.46275	0.0456703
WBGene00008453	hypothetical protein (E02A10.3)	2.46254	0.0211186
WBGene00199162	hypothetical protein (ZK131.12)	2.46224	0.0147192
WBGene00200004	hypothetical protein (ZK131.13)	2.46224	0.0147192
WBGene00045336	hypothetical protein(R11D1.12)	2.46108	0.037954
WBGene00015921	hypothetical protein(C17H11.1)	2.45742	0.0132056
WBGene00003420	hypothetical protein(F26A1.19)	2.45636	0.0267997
WBGene00013348	F-box A protein(fbxa-106)	2.45424	0.0480998
WBGene00016336	hypothetical protein(C33C12.4)	2.45394	0.0104993
WBGene00015309	hypothetical protein (C01G5.7)	2.45309	0.010336
WBGene00010737	hypothetical protein (K10C8.4)	2.44885	0.0387948
WBGene00011799	hypothetical protein(T16G1.5)	2.44544	0.00140513
WBGene00021417	Nuclear Hormone Receptor family (nhr-236)	2.44165	0.00485233
WBGene00016363	Serpentine Receptor, class AB (class A-like)(srab-4)	2.43878	0.0107144
WBGene00077762	hypothetical protein(Y57G11C.499)	2.43637	0.0144781
WBGene00011021	UPF0375 protein R05A10.4(R05A10.4)	2.43563	8.06579e-06
WBGene00014907	#N/A	2.435	0.0114455
WBGene00045456	hypothetical protein(C10A4.9)	2.43497	0.0346265
WBGene00020930	Helix Loop Helix(hlh-30)	2.43383	1.87248e-05
WBGene00019177	hypothetical protein(H10D18.1)	2.42996	0.0323441
WBGene00000923	N-alpha-acetyltransferase daf-31(daf-31)	2.42961	0.00306281
WBGene00013898	hypothetical protein(ZC443.3)	2.4262	0.000226526
WBGene00171200	21ur-7140	2.42512	0.0335959
WBGene00016663	hypothetical protein(C45E1.4)	2.42338	0.000236442
WBGene00077539	hypothetical protein(Y52B11A.12)	2.42039	0.0225547
WBGene00001245	Elongation of very long chain fatty acids protein(elo-7)	2.41844	0.0368262
WBGene00010936	Zinc finger putative Transcription Factor family (ztf-14)	2.41668	0.0133247
WBGene00010991	Putative serine/threonine-protein kinase R03D7.5(R03D7.5)	2.41657	0.0458883
WBGene00015040	CYtochrome P450 family(cyp-34A5)	2.41642	0.0104776
WBGene00019675	hypothetical protein(K12D9.1)	2.41479	0.0143094
WBGene00000562	Cyclic Nucleotide Gated channel (cng-1)	2.41418	0.0113616
WBGene00008419	DDB1-and CUL4-associated factor 11 homolog(wdr-23)	2.41369	0.0267941
WBGene00012135	hypothetical protein (T28F3.9)	2.41257	0.0378223
WBGene00020080	MATH (meprin-associated Traf homology) domain containing(math-37)	2.41247	0.0010909
WBGene00016763	hypothetical protein(C49A9.9)	2.412	0.0395015
WBGene00019518	hypothetical protein(K08B5.1)	2.41115	0.0189784
WBGene00004980	SR Protein Kinase(spk-1)	2.40825	0.00199978
WBGene00021382	hypothetical protein(Y37F4.1)	2.40753	0.0230918
WBGene00010658	hypothetical protein(K08D8.4)	2.4072	0.0383144
WBGene00003044	LIn-26 Related(lir-1)	2.40717	0.040489
WBGene00003355	mir-261	2.40703	6.87097e-06
WBGene00018893	Ribosome biogenesis protein WDR12 homolog(wdr-12)	2.40616	9.7672e-05
WBGene00199283	hypothetical protein (F32A11.9)	2.40533	0.0329223
WBGene00000059	Acetylcholine receptor (acr-20)	2.40522	0.0465241
WBGene00009805	hypothetical protein(F47B8.4)	2.40308	0.0287723
WBGene00077549	#N/A	2.40106	0.000451486
WBGene00012594	Nematode Specific Peptide family, group E (nspe-5)	2.40085	0.0454114
WBGene00009814	hypothetical protein (F47B10.3)	2.40024	0.0145065
WBGene00015074	N-alpha-AcetylTransferase C complex subunit(natc-2)	2.39818	0.00521568
WBGene00022353	hypothetical protein(Y82E9BR.21)	2.39736	8.47903e-06
WBGene00013424	hypothetical protein(Y66A7A.4)	2.39222	0.0102307
WBGene00014978	#N/A	2.38984	0.034067
WBGene00010884	hypothetical protein(M7.8)	2.38757	0.0124457
WBGene00015599	F-box A protein(fbxa-164)	2.38718	7.98151e-05
WBGene00044401	#N/A	2.38593	0.016726
WBGene00013547	hypothetical protein (Y75B8A.10)	2.38502	0.036482
WBGene00013802	hypothetical protein(Y116A8C.25)	2.38467	0.0299234
WBGene00011287	GLoBin related (glb-24)	2.38462	0.0117576
WBGene00016883	hypothetical protein(C52E2.4)	2.38366	0.00123352
WBGene00010672	hypothetical protein(K08E7.4)	2.38274	0.0252487
WBGene00015351	hypothetical protein(C02F5.10)	2.38087	0.0499444
WBGene00017533	fbxa-178	2.38086	0.0240005
WBGene00018736	hypothetical protein(F53B1.3)	2.38041	0.00953708
WBGene00022815	Acid-sensing/Amiloride-Sensitive Ion Channel family (asic-1)	2.38001	0.0186186
WBGene00206536	#N/A	2.37732	0.0174689
WBGene00019818	hypothetical protein(R02C2.7)	2.37589	0.000411114
WBGene00019859	hypothetical protein(R03H10.7)	2.37355	0.00544177
WBGene00018209	hypothetical protein(F39G3.4)	2.37215	0.00518701
WBGene00010250	hypothetical protein (F58D12.3)	2.37087	0.0193124
WBGene00008891	C-type LECtin (clec-42)	2.36941	0.0481684
WBGene00016866	tubulin folding COfactor E-Like protein(coel-1)	2.36831	0.00463293
WBGene00044649	hypothetical protein(C23H5.11)	2.3677	0.0162549
WBGene00022891	hypothetical protein (ZK1290.10)	2.36499	0.0133484
WBGene00269346	hypothetical protein (R07C3.17)	2.36128	0.0338586
WBGene00007734	hypothetical protein(C25G4.7)	2.35982	0.0383795
WBGene00022781	Phosphoethanolamine MethylTransferase(pmt-1)	2.35853	0.0460705
WBGene00043997	hypothetical protein(Y79H2A.12)	2.35612	0.00681296
WBGene00022228	hypothetical protein(Y73B6A.1)	2.35508	0.0286262
WBGene00001184	Myoblast growth factor receptor egl-15(egl-15)	2.3548	0.0409627
WBGene00007169	hypothetical protein(B0393.4)	2.35344	0.0450479
WBGene00021118	C-type LECtin (clec-125)	2.35237	0.0146686
WBGene00001888	Histone H4(his-14)	2.3496	0.00221207
WBGene00001008	Dual-Leucine zipper Kinase(dlk-1)	2.34901	0.0494896
WBGene00008659	C-type LECtin(clec-151)	2.34616	0.03091
WBGene00015479	WHiTe (Drosophila) related ABC transporter (wht-1)	2.34189	0.00379891
WBGene00019549	hypothetical protein(K09C4.4)	2.34137	0.0168318
WBGene00001890	Histone H2A(his-16)	2.33963	0.00562045
WBGene00255728	hypothetical protein (R02C2.8)	2.33739	0.0410809
WBGene00001113	Dauer Up-Regulated(dur-1)	2.33459	0.0502407
WBGene00044289	hypothetical protein(Y37F4.8)	2.33438	0.016138
WBGene00007393	F-box A protein(fbxa-157)	2.33323	0.0299971
WBGene00195798	hypothetical protein (C33A11.5)	2.33316	0.0348035
WBGene00016219	hypothetical protein(C29F9.4)	2.3328	4.95656e-05
WBGene00010473	Heme Responsive Gene(hrg-2)	2.33225	0.0353166
WBGene00019284	hypothetical protein(K01A2.10)	2.33115	0.000876197
WBGene00009667	hypothetical protein(F43G9.4)	2.32767	0.000760754
WBGene00003743	Neuropeptide-Like Protein(nlp-5)	2.32702	0.0397148
WBGene00012197	hypothetical protein(W02B8.1)	2.32608	0.0260155
WBGene00044810	hypothetical protein(Y37E3.19)	2.32559	0.0311181
WBGene00000640	COLlagen(col-64)	2.32404	0.00343365
WBGene00008342	FMRFamide Peptide Receptor family(frpr-5)	2.32139	0.0391693
WBGene00002263	plant Late Embryo Abundant (LEA) related(lea-1)	2.32076	0.00591949
WBGene00009917	GLoBin related(glb-18)	2.32038	0.0392519
WBGene00015996	hypothetical protein(C18H7.6)	2.31884	0.0192019
WBGene00000491	#N/A	2.31836	0.022274
WBGene00001586	GABA/Glycine Receptor family (ggr-1)	2.31797	0.00329336
WBGene00010282	hypothetical protein(F58G11.4)	2.31744	0.00246137
WBGene00194926	hypothetical protein(K08D8.12)	2.3154	0.000793042
WBGene00018730	hypothetical protein(F53A9.7)	2.3149	0.000155543
WBGene00008255	hypothetical protein(C51E3.10)	2.31398	0.0499506
WBGene00021691	hypothetical protein(Y48G8AL.13)	2.31356	0.0501585
WBGene00006814	UNCoordinated (unc-82)	2.31218	0.0372913
WBGene00019435	hypothetical protein(K06A9.1)	2.30987	0.00656372
WBGene00011495	hypothetical protein(T05F1.11)	2.30976	0.00684519
WBGene00013841	F-box A protein(fbxa-33)	2.30913	0.00268208
WBGene00011445	hypothetical protein(T04F8.7)	2.30872	0.000327731
WBGene00013832	hypothetical protein(ZC15.3)	2.30467	0.0140185
WBGene00020594	UDP-GlucuronosylTransferase (ugt-10)	2.30433	0.0487315
WBGene00219677	Antisense Non-coding RNA (anr-17)	2.3042	0.00589447
WBGene00219646	Long Intervening Non-Coding RNA (linc-89)	2.30051	0.0328554
WBGene00196701	hypothetical protein (ZC455.15)	2.30048	0.0219655
WBGene00010614	Conserved Regulator of Innate immunity (cri-1)	2.30046	0.0199665
WBGene00012808	hypothetical protein(Y43F8A.1)	2.30002	0.0405485
WBGene00009526	C-type LECtin(clec-169)	2.29937	0.000471541
WBGene00015271	hypothetical protein(C01B4.7)	2.29181	0.000636224
WBGene00011723	hypothetical protein(T12A7.2)	2.29079	0.000358189
WBGene00013498	hypothetical protein(Y70G10A.2)	2.28892	0.0293115
WBGene00011971	eLRR (extracellular Leucine-Rich Repeat) ONly(lron-9)	2.28884	0.0272712
WBGene00005757	Serpentine Receptor, class W(srw-10)	2.2884	0.00663547
WBGene00008021	hypothetical protein(C39B10.1)	2.28809	0.00273662
WBGene00018697	hypothetical protein(F52E1.9)	2.28765	8.41516e-06
WBGene00020857	srt-62 (Serpentine Receptor, class T(srt-62)	2.28622	0.00452541
WBGene00021066	hypothetical protein(W06H8.2)	2.28473	0.000490867
WBGene00020586	FMRFamide Peptide Receptor family(frpr-18)	2.28423	0.0188342
WBGene00014842	#N/A	2.28392	0.00681467
WBGene00020474	Lipase-related (lips-13)	2.28352	0.0160491
WBGene00017660	hypothetical protein(F21C10.11)	2.28293	6.8286e-06
WBGene00015244	hypothetical protein(B0524.5)	2.28138	0.0476238
WBGene00011098	Nuclear Hormone Receptor family(nhr-207)	2.28081	0.0282609
WBGene00019235	Hypothetical protein (H23N18.4)	2.27476	0.0432905
WBGene00011643	SLC (SoLute Carrier) homolog(slc-17.9)	2.27437	0.0262459
WBGene00001664	Guanine nucleotide-binding protein alpha-2 subunit(gpa-2)	2.27351	0.00555221
WBGene00003649	Nuclear Hormone Receptor family(nhr-59)	2.26988	0.00329555
WBGene00000096	Aryl hydrocarbon receptor protein 1(ahr-1)	2.26946	0.0201311
WBGene00021171	hypothetical protein(Y8A9A.2)	2.26751	0.0279688
WBGene00009493	Heme transporter hrg-4(hrg-4)	2.26423	0.0372939
WBGene00016338	#N/A	2.26292	0.0362097
WBGene00011471	Hypothetical protein (T05C12.8)	2.26168	0.012868
WBGene00010686	hypothetical protein(K08F9.3)	2.26084	0.0475996
WBGene00009379	Hypothetical protein (F34H10.2)	2.25821	0.0428594
WBGene00018731	hypothetical protein(F53A9.8)	2.25679	1.33976e-05
WBGene00012910	hypothetical protein(Y46G5A.20)	2.25652	0.000706022
WBGene00020698	hypothetical protein(T22F3.8)	2.25419	0.000816876
WBGene00010163	hypothetical protein(F56H6.2)	2.25308	0.022908
WBGene00013031	#N/A	2.25239	0.0049077
WBGene00010992	hypothetical protein(R03D7.8)	2.25097	0.0405289
WBGene00011090	hypothetical protein(R07B7.6)	2.24898	0.0326641
WBGene00000899	Dwarfin sma(daf-3)	2.24651	0.00737722
WBGene00012113	hypothetical protein(T28B8.1)	2.24554	0.00444328
WBGene00013823	hypothetical protein(Y116F11B.7)	2.24419	0.0466883
WBGene00219592	Long Intervening Non-Coding RNA (linc-84)	2.24063	0.0361701
WBGene00010273	Serpentine Receptor, class M (srm-3)	2.24015	0.0290389
WBGene00001587	GABA/glycine receptor family (ggr-2)	2.2398	0.0253651
WBGene00005936	Serpentine Receptor, class X (srx-45)	2.2396	0.035758
WBGene00001899	Histone H3(his-25)	2.23843	0.0029716
WBGene00021606	#N/A	2.23745	0.0133366
WBGene00008558	Hypothetical protein (F07H5.7)	2.23526	0.0323619
WBGene00018352	F-box C protein (fbxc-20)	2.23276	0.00166982
WBGene00017901	IG (immunoglobulin), EGF and transmmembrane domain(igeg-1)	2.23238	0.00303843
WBGene00045036	hypothetical protein(K08E4.7)	2.23164	0.0297824
WBGene00012467	ARRestin Domain protein (arrd-8)	2.2316	0.0285228
WBGene00007748	hypothetical protein(C26E1.2)	2.22974	0.046934
WBGene00019718	hypothetical protein(M01H9.2)	2.22969	0.0051567
WBGene00021285	Hypothetical protein (Y24D9A.7)	2.22962	0.00203696
WBGene00014755	Hypothetical protein (F40F12.8)	2.22833	0.0455403
WBGene00013055	hypothetical protein(Y50E8A.12)	2.22684	0.0191172
WBGene00014809	#N/A	2.22676	0.0193902
WBGene00003648	Nuclear Hormone Receptor family(nhr-58)	2.22544	0.000937386
WBGene00014008	hypothetical protein(ZK596.3)	2.22537	0.000603425
WBGene00044660	#N/A	2.22392	0.0189943
WBGene00219615	Long Intervening Non-Coding RNA(linc109)	2.22319	0.00136652
WBGene00011909	Hypothetical protein (T22A3.6)	2.21882	0.0487457
WBGene00022386	hypothetical protein(Y95B8A.6)	2.21817	0.0422495
WBGene00219725	Long Intervening Non-Coding RNA (linc-63)	2.21578	0.0257988
WBGene00008709	hypothetical protein(F11E6.6)	2.21521	0.00438179
WBGene00219711	Antisense Non-coding RNA (anr-49)	2.21505	0.019278
WBGene00022249	#N/A	2.21355	0.0254002
WBGene00001391	Fatty Acid/Retinol binding protein(far-7)	2.21119	0.00159549
WBGene00010658	hypothetical protein(K08D8.4)	2.21106	0.00644907
WBGene00021158	hypothetical protein(Y4C6B.4)	2.2078	0.00217282
WBGene00000899	Dwarfin sma(daf-3)	2.20681	0.00755817
WBGene00021111	Hypothetical protein (W09C3.3)	2.20502	0.0465449
WBGene00045405	hypothetical protein(D1086.18)	2.20206	0.0113474
WBGene00016926	Nuclear Hormone Receptor family(nhr-171)	2.2018	0.0102891
WBGene00005110	Serpentine Receptor, class D (delta) (srd-32)	2.2014	0.00978623
WBGene00009540	Helix Loop Helix (hlh-31)	2.20121	0.0364705
WBGene00020576	hypothetical protein(T19D12.1)	2.20039	0.000230764
WBGene00001712	GRound-Like (grd related) (grl-3)	2.20034	0.02912
WBGene00009402	hypothetical protein(F35C11.3)	2.19943	0.0481954
WBGene00000560	CaeNaCin (Caenorhabditis bacteriocin)(cnc-6)	2.19857	0.0356207
WBGene00001117	abnormal DYe Filling (dyf-1)	2.19815	0.00882286
WBGene00015686	hypothetical protein(C10G11.6)	2.19795	0.0203454
WBGene00235300	hypothetical protein(T06A10.107)	2.19721	0.0343127
WBGene00014073	Hypothetical protein (ZK757.1)	2.19415	0.0252143
WBGene00013073	H(+) MyoInositol coTransporter(hmit-1.1)	2.19414	0.000143272
WBGene00008419	DDB1-and CUL4-associated factor 11 homolog(wdr-23)	2.19236	0.0329322
WBGene00011927	hypothetical protein(T22C8.6)	2.19176	0.00356463
WBGene00022795	Putative zinc finger protein ZK686.5(ZK686.5)	2.19147	0.0298836
WBGene00020712	CholecystoKinin Receptor homolog (ckr-1)	2.19077	0.0495101
WBGene00001917	Histone H2A(his-43)	2.19041	0.00665411
WBGene00007962	#N/A	2.19007	0.0205911
WBGene00022572	hypothetical protein(ZC239.14)	2.18659	0.0102813
WBGene00011242	hypothetical protein(R11D1.1)	2.18494	0.00621849
WBGene00001557	Guanylyl Cyclase (gcy-37)	2.18164	0.0390878
WBGene00021865	F-box A protein (fbxa-66)	2.18145	0.0269427
WBGene00012379	hypothetical protein(Y1A5A.1)	2.17932	0.0499424
WBGene00006629	TetraSPanin family(tsp-3)	2.17758	0.0212896
WBGene00009153	Hypothetical protein (F26D2.15)	2.17639	0.00109867
WBGene00020943	hypothetical protein(W02D7.8)	2.17468	0.00551227
WBGene00018647	hypothetical protein(F49F1.7)	2.17446	0.0452953
WBGene00018696	intestinal acid PHOsphatase(pho-6)	2.17335	0.0027938
WBGene00022070	hypothetical protein(Y67D8C.6)	2.17211	0.024862
WBGene00016237	hypothetical protein(C29H12.6)	2.17152	0.00542485
WBGene00002218	Kinesin-like protein(klp-6)	2.1708	0.0129019
WBGene00000389	Cell Division Cycle related(cdc-25.4)	2.17027	0.0423181
WBGene00195176	hypothetical protein(Y43F8B.24)	2.17026	0.00114349
WBGene00001886	Histone H2A(his-12)	2.17025	0.00591251
WBGene00018772	hypothetical protein(F53G12.4)	2.16826	0.000224798
WBGene00000692	COLlagen(col-118)	2.16663	0.0120982
WBGene00010658	hypothetical protein(K08D8.4)	2.16658	0.0205405
WBGene00010092	#N/A	2.165	0.0297508
WBGene00017973	IFT (Chlamydomonas IntraFlagellar Transport) homolog (ift-81)	2.16493	0.0109135
WBGene00004736	Calcium-transporting ATPase(sca-1)	2.1645	0.0103091
WBGene00010323	Palmitoyltransferase(dhhc-12)	2.16174	0.0364053
WBGene00013805	Beta Carbonic Anhydrase(bca-2)	2.16109	0.0139177
WBGene00010790	Alcohol dehydrogenase 1(sodh-1)	2.1587	0.000128385
WBGene00008863	hypothetical protein(F15D4.6)	2.15825	0.0258137
WBGene00008743	hypothetical protein(F13D12.9)	2.15797	0.0325281
WBGene00020023	FMRFamide Peptide Receptor family (frpr-16)	2.15395	8.23309e-05
WBGene00020260	hypothetical protein(T05E7.4)	2.15236	0.00541741
WBGene00001619	GLutamate Receptor family (AMPA) (glr-8)	2.15187	0.00337162
WBGene00044649	hypothetical protein(C23H5.11)	2.15167	0.0447988
WBGene00196110	Hypothetical protein (T01C2.3)	2.15111	0.0318668
WBGene00002012	Heat Shock Protein(hsp-12.3)	2.1499	3.41722e-05
WBGene00021289	Hypothetical protein (Y25C1A.2)	2.14859	0.00346325
WBGene00021268	CAPA (insect neuropeptide) related(capa-1)	2.14752	0.00330034
WBGene00011772	hypothetical protein(T14G8.4)	2.14714	0.0174586
WBGene00044464	hypothetical protein(Y77E11A.16)	2.14633	0.0189373
WBGene00021451	MLt-TeN (mlt-10) related (mltn-8)	2.14593	0.00257651
WBGene00011723	hypothetical protein(T12A7.2)	2.14468	0.0490351
WBGene00013112	#N/A	2.14397	0.00140743
WBGene00008022	Ligand-gated ion channel (lgc-41)	2.14005	0.0102862
WBGene00010382	hypothetical protein(H12D21.6)	2.13973	0.00273179
WBGene00009595	hypothetical protein(F40F12.7)	2.13683	0.00472943
WBGene00017637	hypothetical protein(F20D6.8)	2.13642	0.00397823
WBGene00000013	Antibacterial factor-related peptide 2(abf-2)	2.13401	0.00044982
WBGene00012772	Serpentine Receptor, class T(srt-49)	2.13344	0.047923
WBGene00008950	WHiTe (Drosophila) related ABC transporter(wht-5)	2.13311	0.0446017
WBGene00008137	SideroFleXiN (mitochondrial iron transporter)(sfxn-1.4)	2.13133	0.00383152
WBGene00198758	Hypothetical protein (Y119D3B.24)	2.13092	0.0139697
WBGene00003768	QWGYGGY-amide(nlp-30)	2.1308	0.0223456
WBGene00044790	C-type LECtin(clec-224)	2.12781	0.00937111
WBGene00001543	Guanylyl Cyclase (gcy-18)	2.1275	0.0297938
WBGene00005013	JuMonJi (transcription factor) Domain protein(jmjd-1.1)	2.12719	0.0342138
WBGene00044495	Hypothetical protein (Y54G2A.40)	2.1267	0.000377883
WBGene00010851	hypothetical protein(M04C3.2)	2.12594	0.0204601
WBGene00007476	hypothetical protein(C09E9.1)	2.12441	0.0322705
WBGene00018728	FMRFamide Peptide Receptor family (frpr-8)	2.12206	0.0412442
WBGene00001887	Histone H3(his-13)	2.12134	0.000910532
WBGene00008079	hypothetical protein(C44B9.2)	2.12011	0.0252033
WBGene00012961	hypothetical protein(Y47H10A.5)	2.11935	0.00306165
WBGene00021117	C-type LECtin(clec-126)	2.11881	0.0330299
WBGene00018467	SynDaPiN (synaptic dynamin binding protein) homolog(sdpn-1)	2.11786	0.0288243
WBGene00044502	hypothetical protein(C46G7.5)	2.11775	0.000216304
WBGene00016628	SLC (SoLute Carrier) homolog(slc-36.5)	2.11547	0.00529102
WBGene00009166	hypothetical protein(F26F2.1)	2.11495	0.0231516
WBGene00194658	hypothetical protein(R09E10.13)	2.11398	0.0276274
WBGene00010779	hypothetical protein(K11H3.2)	2.11322	0.0198949
WBGene00001006	Drosophila Discs LarGe homolog(dlg-1)	2.11202	0.0124692
WBGene00009178	UDP-Glucose Glycoprotein glucosylTransferase(uggt-2)	2.11115	0.0150083
WBGene00016904	hypothetical protein(C53D5.3)	2.11071	0.00695468
WBGene00003620	Nuclear Hormone Receptor family(nhr-21)	2.10991	0.000346777
WBGene00001754	Probable glutathione S-transferase 6(gst-6)	2.10948	0.00842555
WBGene00006807	UNCoordinated (unc-75)	2.10928	0.0491853
WBGene00017508	hypothetical protein(F16B4.6)	2.10698	0.00203031
WBGene00015287	Organic solute transporter alpha-like protein 1(osta-1)	2.10255	0.00768721
WBGene00021819	#N/A	2.09949	0.0359244
WBGene00017568	Hypothetical protein (F18E9.1)	2.09876	0.0349435
WBGene00016795	hypothetical protein(C49H3.12)	2.09627	0.0153753
WBGene00016247	Hypothetical protein (C30B5.6)	2.09614	0.0273013
WBGene00016304	#N/A	2.09508	0.0221335
WBGene00020834	hypothetical protein(T27A1.2)	2.09455	0.00715836
WBGene00011800	hypothetical protein(T16G1.6)	2.09353	8.14328e-05
WBGene00017475	hypothetical protein(F14H12.8)	2.09235	0.00225512
WBGene00011725	LIPaSe related(lips-5)	2.09003	0.0104098
WBGene00017565	D-aspartate oxidase 2(ddo-2)	2.08901	0.00528482
WBGene00017009	Hypothetical protein (D1007.13)	2.08725	0.0442201
WBGene00045251	Hypothetical protein (F54F7.9)	2.08712	0.00935349
WBGene00001726	GRound-Like (grd related)(grl-17)	2.08698	0.0315977
WBGene00009578	hypothetical protein(F40F8.5)	2.08661	0.0186766
WBGene00021875	hypothetical protein(Y54G2A.10)	2.08661	0.00572775
WBGene00007722	hypothetical protein(C25D7.15)	2.08568	0.00178079
WBGene00017834	hypothetical protein(F26F12.3)	2.08524	0.0111576
WBGene00019339	Hypothetical protein (K02F6.5)	2.08465	0.031978
WBGene00018694	hypothetical protein(F52E1.5)	2.08333	0.0073578
WBGene00008572	hypothetical protein(F08B12.4)	2.08322	0.0475664
WBGene00196111	Hypothetical protein (C33B4.8)	2.08177	0.0196214
WBGene00020888	Hypothetical protein (T28C12.1)	2.08095	0.0147439
WBGene00194695	hypothetical protein(B0462.5)	2.07985	0.0417445
WBGene00015901	Nuclear Hormone Receptor family (nhr-158)	2.07839	0.0132367
WBGene00019459	Putative serine/threonine-protein kinase K06H7.1(K06H7.8)	2.07686	0.0430984
WBGene00044360	Hypothetical protein (C33C12.11)	2.07469	0.0267026
WBGene00012819	hypothetical protein(Y43F8B.9)	2.07326	0.0171442
WBGene00010786	hypothetical protein(K12D12.4)	2.0725	0.00918434
WBGene00013146	hypothetical protein(Y53C12B.7)	2.07217	0.000411387
WBGene00021219	hypothetical protein(Y19D10A.4)	2.07179	0.0010997
WBGene00009931	Hypothetical protein (F52D10.4)	2.07177	0.0204206
WBGene00021001	#N/A	2.06895	0.00554136
WBGene00007882	hypothetical protein(C33A12.3)	2.06724	0.04442
WBGene00013490	Hypothetical protein (Y70C5A.2)	2.06658	0.00130707
WBGene00010683	hypothetical protein(K08F8.7)	2.06586	0.0248359
WBGene00044672	F-box A protein(fbxa-4)	2.06583	0.00736934
WBGene00009328	Hypothetical protein (F32D8.3)	2.06575	0.0349587
WBGene00020580	hypothetical protein(T19D12.5)	2.06336	0.0184799
WBGene00003562	Niemann-Pick C1 protein homolog 2(ncr-2)	2.06253	0.0235711
WBGene00008383	hypothetical protein(D1081.5)	2.06245	0.0430392
WBGene00003289	MIcro RNA (mir-61)	2.06115	0.042454
WBGene00044342	Hypothetical protein (T05B11.7)	2.06076	0.0223439
WBGene00019980	CHItinase-Like (chil-14)	2.06058	0.018757
WBGene00011611	hypothetical protein(T08D2.6)	2.05979	0.00128225
WBGene00012485	#N/A	2.05841	0.00248274
WBGene00001113	Dauer Up-Regulated(dur-1)	2.05769	0.0376183
WBGene00015970	hypothetical protein(C18E3.1)	2.05763	0.0437106
WBGene00013203	hypothetical protein(Y54E5A.8)	2.05703	0.0441472
WBGene00020187	Serine/threonine-protein phosphatase PP1-delta(gsp-4)	2.0568	0.000459654
WBGene00012824	Hypothetical protein (Y43F8B.14)	2.0566	0.0122048
WBGene00001558	GDI (RabGDP Dissociation Inhibitor) family(gdi-1)	2.05455	0.0194201
WBGene00012418	#N/A	2.05419	0.00990063
WBGene00249826	Hypothetical protein (F42A9.18)	2.05069	0.00573094
WBGene00012962	DroMyoSuppressin Receptor related (dmsr-5)	2.05028	0.0392209
WBGene00007154	Dynein heavy chain (dhc-3)	2.04963	0.00705029
WBGene00015322	hypothetical protein(C02B8.3)	2.04931	0.0108261
WBGene00009503	Protein yippee-like F37A8.5(F37A8.5)	2.04842	0.00515986
WBGene00012175	hypothetical protein(W01C9.1)	2.04785	0.00915172
WBGene00206354	hypothetical protein(F27E5.9)	2.04273	0.010808
WBGene00004393	RuNT related (rnt-1)	2.04234	0.00583626
WBGene00000233	altered AVeRmectin sensitivity (avr-15)	2.04221	0.0485115
WBGene00017303	hypothetical protein(F09F7.6)	2.0411	0.00143898
WBGene00018224	#N/A	2.04044	0.00545946
WBGene00001665	G Protein, Alpha subunit (gpa-3)	2.04024	0.0249576
WBGene00044512	Hypothetical protein (W03F9.11)	2.03904	0.0266831
WBGene00020329	BTB and MATH domain containing (bath-26)	2.03781	0.0118343
WBGene00018494	#N/A	2.03593	8.24551e-06
WBGene00017098	hypothetical protein(E02D9.1)	2.03435	0.0114288
WBGene00018264	CYtochrome P450 family (cyp-33C6)	2.03405	0.014874
WBGene00002979	Let-23 Fertility Effector/regulator(lfe-2)	2.03317	0.0337477
WBGene00017502	hypothetical protein(F16B3.2)	2.03264	0.0222278
WBGene00012425	Dynein Light Chain(dlc-4)	2.03178	0.0178605
WBGene00015574	Infection Response Gene(irg-1)	2.03013	0.0203184
WBGene00021219	hypothetical protein(Y19D10A.4)	2.02993	0.00051719
WBGene00003936	Protein pat-12(pat-12)	2.02908	0.0173342
WBGene00006687	TWiK family of potassium channels (twk-35)	2.02713	0.00981363
WBGene00011578	NeuroPeptide Receptor family(npr-20)	2.02691	0.019118
WBGene00020575	Hypothetical protein (T19D7.7)	2.0268	0.0180491
WBGene00018311	hypothetical protein(F41G4.8)	2.02674	0.00365398
WBGene00012627	hypothetical protein(Y38H6C.15)	2.02601	0.0495888
WBGene00195254	#N/A	2.02588	0.0371148
WBGene00023071	hypothetical protein (F56C9.12)	2.0239	0.040191
WBGene00219322	hypothetical protein(C33C12.12)	2.02194	0.00628973
WBGene00013899	hypothetical protein(ZC443.4)	2.02171	0.0033538
WBGene00044423	hypothetical protein(F53F10.8)	2.01817	0.000456668
WBGene00020714	hypothetical protein(T23B3.6)	2.01777	0.0352881
WBGene00021643	C. elegans CEntrosomal Protein (ccep-290)	2.01724	0.0395413
WBGene00017731	#N/A	2.01533	0.00929042
WBGene00012533	F-box A protein(fbxa-209)	2.01416	0.000520211
WBGene00010475	hypothetical protein(K01F9.2)	2.0137	0.000248518
WBGene00016022	Hypothetical protein (C23H3.9)	2.01357	0.00348976
WBGene00044180	hypothetical protein(C47E8.11)	2.01064	0.0231672
WBGene00004964	Palmitoyltransferase spe-10(spe-10)	2.01041	0.0503162
WBGene00017255	hypothetical protein (F08D12.12)	2.0094	0.0158421
WBGene00006309	sulfatase domain (sul-2)	2.00874	0.00308162
WBGene00199045	hypothetical protein (Y53F4B.58)	2.00858	0.0338129
WBGene00013375	Serpentine receptor (srsx-25)	2.0083	0.0175186
WBGene00045142	hypothetical protein (Y53F4B.48)	2.00705	0.0339155
WBGene00021971	#N/A	2.00694	0.00440369
WBGene00195178	hypothetical protein(ZC581.10)	2.00125	0.044583
WBGene00004037	Phosphoinositide phospholipase C(plc-2)	2.00092	0.0306902
Color Keys used in this excel sheet
	Indicates genes upregulated by exposure to either of the three pathogens ( E. faecalis, P. aeruginosa and C. neoformans)
	Indicates common genes upregulated by exposure to either P. aeruginosa or E. faecalis
	Indicates common genes upregulated by exposure to either E. faecalis or C. neoformans

## Sheet: Table S1B
Wormbase gene ID	Gene Name	Fold change (PA14/OP50)	p-value
WBGene00045457	hypothetical protein(F33H12.7)	34.3614	0.019154
WBGene00019215	hypothetical protein(H20E11.3)	30.4045	0.0131
WBGene00010125	Downstream Of DAF-16 (regulated by DAF-16)(dod-22)	27.8731	7.30769e-05
WBGene00009431	DAF-16/FOXO Controlled, germline Tumor affecting(dct-17)	23.7629	0.00509358
WBGene00016609	hypothetical protein(C43E11.12)	23.1491	0.0475285
WBGene00009914	hypothetical protein(F49H6.13)	22.487	8.56765e-06
WBGene00008678	Putative steroid dehydrogenase 2(stdh-2)	21.6258	0.00170367
WBGene00015471	LAMP (lysosome-associated membrane protein) homolog(lmp-2)	21.2797	0.0471482
WBGene00017398	SLC (SoLute Carrier) homolog(slc-17.6)	20.239	0.000743785
WBGene00013900	UDP-glucuronosyltransferase(ugt-18)	19.9779	0.0023256
WBGene00021805	hypothetical protein(Y53G8AM.5)	19.9637	0.0102258
WBGene00015932	hypothetical protein(C17H12.6)	19.8769	6.86184e-05
WBGene00017460	BTB and MATH domain containing(bath-30)	18.4467	0.0119966
WBGene00012518	Catechol-O-MethylTransferase family(comt-2)	18.357	0.0182511
WBGene00003092	Lysozyme-like protein 3(lys-3)	18.0364	0.000892058
WBGene00009710	hypothetical protein(F44G3.10)	17.7404	0.0358582
WBGene00010747	hypothetical protein(K10D11.3)	17.7306	0.00623491
WBGene00009397	C-type LECtin(clec-66)	17.116	0.000445397
WBGene00013383	AP-2 Transcription Factor family(aptf-2)	16.8418	0.000188845
WBGene00018997	hypothetical protein(F57B9.3)	16.6192	0.0168773
WBGene00008633	F-box A protein(fbxa-18)	15.3492	0.00207389
WBGene00012989	hypothetical protein(Y48C3A.5)	14.554	1.3803e-05
WBGene00009618	hypothetical protein(F41E7.2)	14.2675	0.000670884
WBGene00005655	Serpentine Receptor, class R(srr-4)	14.245	0.00584544
WBGene00012501	hypothetical protein(Y26D4A.3)	14.1379	0.00909842
WBGene00013119	hypothetical protein(Y51H4A.25)	14.0713	4.04131e-05
WBGene00016785	hypothetical protein(C49G7.7)	14.0075	0.0312538
WBGene00014181	hypothetical protein(ZK1010.8)	13.8931	0.00845281
WBGene00006733	Ubiquitin Fusion Degradation (yeast UFD homolog)(ufd-1)	13.6903	0.00121744
WBGene00020325	BTB and MATH domain containing(bath-46)	13.5383	0.00290605
WBGene00019145	hypothetical protein(H02F09.2)	13.5343	0.0335486
WBGene00015390	hypothetical protein(C03F11.4)	12.7593	0.000330742
WBGene00000107	ALdehyde deHydrogenase(alh-1)	11.8151	1.11592e-06
WBGene00006628	TetraSPanin family(tsp-2)	11.7097	0.000397208
WBGene00008988	hypothetical protein(F20G2.5)	10.9459	6.06885e-05
WBGene00000266	GDP-mannose 4,6 dehydratase 1(bre-1)	10.5852	0.00600397
WBGene00012661	C-type LECtin(clec-163)	10.4718	0.000124811
WBGene00018646	Mucin Like Gene(mul-1)	10.4044	0.00222065
WBGene00010126	hypothetical protein(F55G11.6)	10.3606	0.00077265
WBGene00013241	Uracil DNA N-Glycosylase(ung-1)	10.3098	0.0121812
WBGene00000302	Caveolin-2(cav-2)	10.2132	0.00183302
WBGene00007231	hypothetical protein(C01G10.4)	10.1306	0.046299
WBGene00004183	Serine/threonine-protein kinase prk-2(prk-2)	9.4768	0.000425491
WBGene00077521	MAF (MusculoAponeurotic Fibrosarcoma) transcription factor homolog(maf-1)	9.43837	0.00629512
WBGene00021517	hypothetical protein(Y41D4B.15)	9.34704	1.34763e-06
WBGene00010759	Bifunctional L-3-cyanoalanine synthase/cysteine synthase(cysl-2)	9.32286	0.00106472
WBGene00020578	hypothetical protein(T19D12.3)	9.24032	0.0453049
WBGene00008477	C-type LECtin(clec-17)	9.15712	0.00199937
WBGene00015045	CYtochrome P450 family(cyp-34A10)	9.1409	0.00749853
WBGene00007233	hypothetical protein(C01G10.6)	9.06448	0.0111323
WBGene00016017	hypothetical protein(C23G10.11)	8.98475	1.07855e-05
WBGene00000379	T-complex protein 1 subunit delta(cct-4)	8.79197	1.98346e-06
WBGene00016226	hypothetical protein(C29F9.12)	8.70758	0.0267912
WBGene00020930	Helix Loop Helix(hlh-30)	8.58349	0.014626
WBGene00001439	ForKHead transcription factor family(fkh-7)	8.40842	0.00247533
WBGene00195073	hypothetical protein(F02E11.7)	8.26781	0.00650911
WBGene00219287	hypothetical protein(F36D1.23)	8.21822	0.00260117
WBGene00012027	F-box A protein(fbxa-127)	8.03136	0.000190653
WBGene00006627	Tetraspanin-1(tsp-1)	7.77339	0.00199564
WBGene00010707	CYtochrome P450 family(cyp-14A3)	7.75713	0.0127342
WBGene00002094	B-chain-like peptide(ins-11)	7.75677	0.0135312
WBGene00018971	C-type LECtin(clec-67)	7.68949	0.00627336
WBGene00001785	Glutathione S-Transferase(gst-37)	7.61091	0.0111586
WBGene00017764	hypothetical protein(F25A2.1)	7.48965	0.000871549
WBGene00020930	Helix Loop Helix(hlh-30)	7.43023	0.000357323
WBGene00021178	hypothetical protein(Y9C9A.8)	7.28871	6.94867e-06
WBGene00045411	hypothetical protein(C25F9.11)	7.27361	0.00302973
WBGene00048938	21U RNA	7.25105	0.017926
WBGene00018601	hypothetical protein(F48C1.9)	7.21202	3.18761e-07
WBGene00022891	hypothetical protein(ZK1290.10)	7.17942	0.0002841
WBGene00201204	ncRNA	6.98859	0.0194205
WBGene00011190	Sugar transporter SWEET(swt-6)	6.95937	0.00540778
WBGene00021582	C-type LECtin(clec-71)	6.82953	0.0236023
WBGene00016577	C-type LECtin(clec-3)	6.80379	1.54043e-05
WBGene00010658	hypothetical protein(K08D8.4)	6.78746	0.0497747
WBGene00271651	hypothetical protein	6.77614	0.00325926
WBGene00014063	C-type LECtin(clec-143)	6.77613	0.02821
WBGene00008564	Acyl-coenzyme A oxidase(acox-1)	6.77225	0.00162064
WBGene00007751	hypothetical protein(C26G2.2)	6.76991	0.000677836
WBGene00194803	hypothetical protein(C25F9.16)	6.75038	0.0404384
WBGene00014136	hypothetical protein(ZK896.5)	6.73954	4.14324e-05
WBGene00195065	hypothetical protein	6.697	0.00351189
WBGene00003402	Mitogen-activated protein kinase(mpk-2)	6.619	0.00731503
WBGene00195877	hypothetical protein	6.61121	0.000190846
WBGene00012086	C-type LECtin(clec-144)	6.60238	0.0483468
WBGene00010791	Alcohol dehydrogenase 2(sodh-2)	6.52755	0.012184
WBGene00015932	hypothetical protein(C17H12.6)	6.41892	0.00465027
WBGene00169846	21U RNA	6.40265	4.23139e-05
WBGene00001769	Glutathione S-Transferase(gst-21)	6.38131	0.0486455
WBGene00023159	hypothetical protein	6.37566	3.07711e-05
WBGene00009618	hypothetical protein(F41E7.2)	6.35658	2.21537e-05
WBGene00000107	ALdehyde deHydrogenase(alh-1)	6.34886	2.22633e-05
WBGene00020759	hypothetical protein(T24C4.3)	6.26918	0.00363498
WBGene00019055	hypothetical protein(F58F9.1)	6.26664	0.0151631
WBGene00021089	hypothetical protein(W08E12.8)	6.26285	0.0212687
WBGene00007581	ALKylated DNA repair protein AlkB homolog(alkb-8)	6.2567	0.000173443
WBGene00007872	hypothetical protein(C32H11.9)	6.19334	3.26484e-05
WBGene00235296	hypothetical protein(C07G1.15)	6.18335	0.0487823
WBGene00001158	Enoyl-CoA Hydratase(ech-9)	6.10925	0.0151361
WBGene00007873	Downstream Of DAF-16 (regulated by DAF-16)(dod-21)	6.10498	3.68856e-05
WBGene00010658	hypothetical protein(K08D8.4)	6.08307	0.0355766
WBGene00018946	hypothetical protein(F56C3.9)	6.03973	0.0154903
WBGene00001753	Glutathione S-Transferase(gst-5)	6.0261	0.000608366
WBGene00015044	CYtochrome P450 family(cyp-34A9)	5.94725	0.000145022
WBGene00008301	DAF-16/FOXO Controlled, germline Tumor affecting(dct-3)	5.91102	0.000390133
WBGene00271577	hypothetical protein	5.86088	0.0257526
WBGene00020700	hypothetical protein(T22F3.11)	5.84041	0.00986067
WBGene00017199	C-type LECtin(clec-45)	5.83794	0.029602
WBGene00199752	sma-1	5.82914	0.0119346
WBGene00013241	Uracil DNA N-Glycosylase(ung-1)	5.76948	0.0369388
WBGene00050387	21U-RNA	5.69189	0.000598965
WBGene00010899	hypothetical protein(M28.8)	5.6258	0.0128943
WBGene00007866	hypothetical protein(C32H11.3)	5.57621	0.0175492
WBGene00014206	NITrilase(nit-1)	5.51331	0.0138654
WBGene00015178	hypothetical protein(B0416.2)	5.48521	0.000201052
WBGene00019830	Heme transporter hrg-1(hrg-1)	5.48242	0.0380858
WBGene00021519	hypothetical protein(Y41D4B.17)	5.45378	0.00239628
WBGene00012947	hypothetical protein(Y47H9C.1)	5.44316	0.00159484
WBGene00022809	hypothetical protein(ZK697.14)	5.44119	0.0191816
WBGene00021585	C-type LECtin(clec-74)	5.43282	0.00299334
WBGene00017378	hypothetical protein(F11C7.6)	5.42632	0.00797024
WBGene00197834	#N/A	5.36496	0.0136381
WBGene00005548	Serpentine Receptor, class I(sri-36)	5.3306	0.00305166
WBGene00021580	C-type LECtin(clec-174)	5.32167	0.0112504
WBGene00009856	C-type LECtin(clec-24)	5.30718	0.0153977
WBGene00020522	hypothetical protein(T15B7.10)	5.28919	0.00200333
WBGene00001786	Glutathione S-Transferase(gst-38)	5.28762	0.000113602
WBGene00015597	#N/A	5.20075	0.000978305
WBGene00219394	hypothetical protein(Y48A6C.8)	5.19392	0.0395289
WBGene00006727	UBiQuitin(ubq-1)	5.15302	0.00126339
WBGene00011844	hypothetical protein(T19C9.8)	5.1297	0.0152721
WBGene00007361	O-ACyltransferase homolog(oac-3)	5.09548	0.000370243
WBGene00022256	hypothetical protein(Y73B6BL.37)	5.08682	1.76505e-05
WBGene00005833	Serpentine Receptor, class W(srw-86)	5.06556	0.0332441
WBGene00008105	hypothetical protein(C45B11.2)	5.04422	0.00981689
WBGene00010752	hypothetical protein(K10G4.3)	5.01257	9.92442e-05
WBGene00016187	hypothetical protein(C28G1.2)	4.9977	0.0475249
WBGene00001931	Histone H2A(his-57)	4.97307	0.0152707
WBGene00006464	BTB and MATH domain-containing protein 47(bath-47)	4.91358	0.00361581
WBGene00009226	CYtochrome P450 family(cyp-37B1)	4.8867	0.0176435
WBGene00006784	hypothetical protein(unc-49)	4.88109	0.00812096
WBGene00235133	hypothetical protein(T26H5.14)	4.8767	0.000370286
WBGene00012042	hypothetical protein(T26E3.10)	4.87205	0.0360907
WBGene00015042	CYtochrome P450 family(cyp-34A7)	4.85528	5.21306e-06
WBGene00044525	hypothetical protein(Y73C8B.5)	4.82148	0.00336806
WBGene00018707	O-ACyltransferase homolog(oac-31)	4.80514	0.0500908
WBGene00019273	hypothetical protein(H43E16.1)	4.77206	0.0447687
WBGene00077593	hypothetical protein(C49G7.12)	4.76211	0.0111313
WBGene00020646	Zinc MetalloProtease(zmp-6)	4.73056	0.0261042
WBGene00012681	ASpartyl Protease(asp-15)	4.69114	0.0154791
WBGene00010123	hypothetical protein(F55G11.2)	4.68601	0.00403033
WBGene00010655	hypothetical protein(K08D8.1)	4.68281	0.000122907
WBGene00018540	#N/A	4.67355	0.000309837
WBGene00046354	#N/A	4.62137	0.00183388
WBGene00022375	hypothetical protein(Y94H6A.2)	4.59098	0.00497483
WBGene00011839	hypothetical protein(T19C4.5)	4.58721	0.0259939
WBGene00020222	FUcosyl Transferase(fut-6)	4.58345	0.00741478
WBGene00020699	hypothetical protein(T22F3.10)	4.56727	0.000330364
WBGene00021118	C-type LECtin(clec-125)	4.5586	0.00176667
WBGene00016783	Infection Response Gene(irg-2)	4.53327	0.0297642
WBGene00002226	Kinesin-like protein(klp-16)	4.52379	0.00336292
WBGene00007506	hypothetical protein(C10C5.2)	4.51466	0.00534562
WBGene00194746	hypothetical protein(Y82E9BR.25)	4.50595	0.0259336
WBGene00019644	Carnitine Palmitoyl Transferase(cpt-4)	4.48404	0.0014157
WBGene00022386	hypothetical protein(Y95B8A.6)	4.47254	0.0045029
WBGene00198477	#N/A	4.43313	0.0337384
WBGene00007176	KCNN (potassium K ChaNNel, calcium activated)-Like(kcnl-1)	4.42874	0.00204486
WBGene00235181	#N/A	4.4091	0.0144311
WBGene00017093	hypothetical protein(E02C12.8)	4.40679	0.0450655
WBGene00020760	hypothetical protein(T24C4.4)	4.37136	0.00116607
WBGene00022736	hypothetical protein(ZK418.7)	4.36617	0.0107855
WBGene00015564	hypothetical protein(C07D8.5)	4.36543	0.0206597
WBGene00173961	#N/A	4.35693	0.000113012
WBGene00007404	Bestrophin homolog 5(best-5)	4.33871	9.91372e-05
WBGene00012028	Serpentine Receptor, class Z(srz-99)	4.33302	0.00595514
WBGene00009431	DAF-16/FOXO Controlled, germline Tumor affecting(dct-17)	4.32084	0.00171031
WBGene00009857	C-type LECtin(clec-28)	4.3059	0.0112881
WBGene00010746	hypothetical protein(K10D11.2)	4.30517	0.00642961
WBGene00006784	hypothetical protein(unc-49)	4.29771	0.0172273
WBGene00044073	hypothetical protein(tag-244)	4.27845	0.00383743
WBGene00000442	Homeobox protein ceh-19(ceh-19)	4.25776	0.0385406
WBGene00005105	Serpentine Receptor, class D (delta)(srd-27)	4.20329	0.0288834
WBGene00017277	Mitogen-activated protein kinase(F09C12.2)	4.19034	0.030413
WBGene00005931	F-box A protein(fbxa-199)	4.18825	0.0432771
WBGene00001671	Guanine nucleotide-binding protein alpha-9 subunit(gpa-9)	4.17878	0.0231626
WBGene00012959	hypothetical protein(Y47H10A.3)	4.14599	0.0410469
WBGene00015455	UPF0057 membrane protein C04G6.5(C04G6.5)	4.13456	7.77691e-05
WBGene00008255	hypothetical protein(C51E3.10)	4.12817	0.00828544
WBGene00007366	hypothetical protein(C06B3.7)	4.11429	0.0150168
WBGene00022319	hypothetical protein(Y82E9BL.2)	4.11084	0.0368247
WBGene00271812	#N/A	4.10467	0.00134522
WBGene00013530	NOT-Like (yeast CCR4/NOT complex component)(ntl-11)	4.0999	0.0464881
WBGene00009431	DAF-16/FOXO Controlled, germline Tumor affecting(dct-17)	4.09227	0.000111879
WBGene00008850	hypothetical protein(F15B9.6)	4.0831	9.2531e-05
WBGene00000981	DeHydrogenases, Short chain(dhs-18)	4.07091	0.000893208
WBGene00000416	Cell death abnormality protein 2(ced-2)	4.06551	0.0010705
WBGene00195728	#N/A	4.01719	0.0063817
WBGene00016302	F-box C protein(fbxc-7)	4.00951	0.00123072
WBGene00169089	#N/A	4.00425	0.00547487
WBGene00016795	hypothetical protein(C49H3.12)	3.99767	0.0144681
WBGene00012961	hypothetical protein(Y47H10A.5)	3.98842	0.00090769
WBGene00005188	Serpentine receptor class gamma-31(srg-31)	3.98114	0.00133213
WBGene00007097	hypothetical protein(B0024.4)	3.98113	3.20036e-05
WBGene00016340	Putative glucosylceramidase 2(gba-2)	3.97766	0.00753233
WBGene00013015	hypothetical protein(Y48E1C.2)	3.97507	0.0129886
WBGene00219420	hypothetical protein(T19C4.24)	3.97364	0.0186276
WBGene00016379	hypothetical protein(C33H5.13)	3.97175	0.00519956
WBGene00044287	hypothetical protein(F21H12.7)	3.94162	0.00522386
WBGene00022040	hypothetical protein(Y65B4BR.1)	3.92884	0.00387924
WBGene00001756	Probable glutathione S-transferase 8(gst-8)	3.92498	0.0298062
WBGene00007322	Uncharacterized F-box protein C05B5.5(C05B5.5)	3.92115	0.00106908
WBGene00017161	RABaptiN (rab effector)(rabn-5)	3.91132	0.000376039
WBGene00017460	BTB and MATH domain containing(bath-30)	3.90604	0.0428727
WBGene00004859	Mitogen-activated protein kinase sma-5(sma-5)	3.90264	0.010458
WBGene00009431	DAF-16/FOXO Controlled, germline Tumor affecting(dct-17)	3.88876	1.08715e-06
WBGene00016219	hypothetical protein(C29F9.4)	3.88458	0.0063922
WBGene00011517	Ceramide glucosyltransferase 1(cgt-1)	3.85031	0.0402882
WBGene00002178	Stress-activated protein kinase jnk-1(jnk-1)	3.84027	0.00126249
WBGene00012555	Transmembrane protein 33 homolog(Y37D8A.17)	3.83583	0.00983514
WBGene00007141	Phosphate transporter(pitr-4)	3.83207	0.04483
WBGene00018267	hypothetical protein(F41C3.1)	3.81826	0.011703
WBGene00016717	MATH (meprin-associated Traf homology) domain containing(math-22)	3.81728	0.0506819
WBGene00219223	#N/A	3.81107	0.0103232
WBGene00011168	hypothetical protein(R09D1.12)	3.81018	0.00126915
WBGene00007829	O-ACyltransferase homolog(oac-5)	3.80363	0.00073838
WBGene00043534	hypothetical protein(W02B12.13)	3.77739	0.00590485
WBGene00020774	hypothetical protein(T24E12.5)	3.76948	0.000254883
WBGene00008519	Putative cytochrome P450 cyp-13B1(cyp-13B1)	3.74595	0.000643542
WBGene00008602	O-ACyltransferase homolog(oac-14)	3.72875	0.00442799
WBGene00018839	hypothetical protein(F54H5.2)	3.69917	0.0163109
WBGene00270321	#N/A	3.69513	0.0041626
WBGene00015044	CYtochrome P450 family(cyp-34A9)	3.68804	1.79674e-05
WBGene00006680	TWiK family of potassium channels(twk-28)	3.68696	0.0472845
WBGene00219557	#N/A	3.66027	0.0114374
WBGene00206354	hypothetical protein(F27E5.9)	3.65928	0.00970778
WBGene00018760	Infection Response Gene(irg-3)	3.61998	3.17258e-05
WBGene00020236	Ligand-Gated ion Channel(lgc-1)	3.61355	0.0295289
WBGene00013241	Uracil DNA N-Glycosylase(ung-1)	3.61139	0.0117782
WBGene00010062	Lipase(lipl-1)	3.60368	5.97861e-06
WBGene00020390	hypothetical protein(T10B5.4)	3.59788	0.0469586
WBGene00045415	hypothetical protein(Y43F8B.15)	3.57857	0.0174508
WBGene00011613	hypothetical protein(T08D2.8)	3.56416	0.000616601
WBGene00045017	#N/A	3.55884	0.0145876
WBGene00206418	hypothetical protein(M04C3.5)	3.54785	0.0161174
WBGene00004150	Prion-like-(Q/N-rich)-domain-bearing protein(pqn-67)	3.53879	0.0267082
WBGene00021167	CYtochrome P450 family(cyp-32B1)	3.5358	0.000430995
WBGene00194815	hypothetical protein(Y43F8B.23)	3.5301	0.000696729
WBGene00012163	hypothetical protein(VZK822L.2)	3.51609	0.0115752
WBGene00009370	SET (trithorax/polycomb) domain containing(set-10)	3.50698	0.020164
WBGene00000412	CaDmium Responsive(cdr-1)	3.50204	0.000950321
WBGene00015602	F-box A protein(fbxa-158)	3.4661	0.0150443
WBGene00006372	Putative syntaxin-2(syx-2)	3.46159	0.00679207
WBGene00012482	C-type LECtin(clec-106)	3.45988	0.0441007
WBGene00019404	hypothetical protein(K05B2.4)	3.43422	0.0184639
WBGene00194934	hypothetical protein(ZK809.9)	3.42193	0.0236921
WBGene00219574	#N/A	3.40686	5.79304e-07
WBGene00001439	ForKHead transcription factor family(fkh-7)	3.4027	0.0201419
WBGene00020550	hypothetical protein(T17H7.1)	3.38448	0.0468389
WBGene00201310	#N/A	3.36836	0.0334301
WBGene00019214	hypothetical protein(H20E11.2)	3.35806	0.023188
WBGene00008280	Acetylcholine-gated Chloride Channel(acc-2)	3.34975	0.0216028
WBGene00008602	O-ACyltransferase homolog(oac-14)	3.34842	0.0456534
WBGene00200154	hypothetical protein	3.34381	0.0141475
WBGene00194771	hypothetical protein	3.32104	0.043617
WBGene00016538	hypothetical protein(C39F7.1)	3.31916	0.0187746
WBGene00012306	hypothetical protein(W06F12.2)	3.30875	0.0323326
WBGene00045416	hypothetical protein(Y37H2A.14)	3.30709	0.00331197
WBGene00016005	IFT (Chlamydomonas IntraFlagellar Transport) homolog(ift-74)	3.28581	0.0319467
WBGene00001558	GDI (RabGDP Dissociation Inhibitor) family(gdi-1)	3.28082	0.00860539
WBGene00219571	#N/A	3.26971	0.00440564
WBGene00018646	Mucin Like Gene(mul-1)	3.26727	0.0287776
WBGene00235310	hypothetical protein(R02D1.2)	3.26645	0.027623
WBGene00271643	#N/A	3.26631	0.0354984
WBGene00044654	F-box A protein(fbxa-85)	3.25637	0.000574152
WBGene00167976	#N/A	3.24647	0.0398306
WBGene00012583	C-type LECtin(clec-4)	3.23846	6.02917e-07
WBGene00010256	Heme Responsive Gene(hrg-3)	3.22906	0.0227072
WBGene00013653	hypothetical protein(Y105C5B.14)	3.22579	0.00797882
WBGene00015790	hypothetical protein(C15C7.4)	3.22325	0.045714
WBGene00015204	hypothetical protein(B0495.5)	3.22311	0.000340006
WBGene00201768	#N/A	3.22046	0.0286519
WBGene00014135	hypothetical protein(ZK896.4)	3.22044	0.00144723
WBGene00012769	hypothetical protein(Y41E3.11)	3.21427	0.00112273
WBGene00044977	hypothetical protein(F56C4.4)	3.21308	0.0285265
WBGene00009852	ARRestin Domain protein(arrd-24)	3.21217	0.00641358
WBGene00015259	Downstream Of DAF-16 (regulated by DAF-16)(dod-20)	3.19416	0.036002
WBGene00017007	hypothetical protein(D1007.10)	3.16433	0.00238277
WBGene00010128	hypothetical protein(F55G11.8)	3.16161	3.89465e-05
WBGene00006272	Seven TM Receptor(str-245)	3.15935	0.00346652
WBGene00001506	FUcosyl Transferase(fut-2)	3.14405	0.00851806
WBGene00021520	#N/A	3.14343	4.64018e-05
WBGene00001779	Glutathione S-Transferase(gst-31)	3.13793	0.0089208
WBGene00018145	Protein F37C4.5(F37C4.5)	3.13454	0.0458488
WBGene00015641	hypothetical protein(C09E7.7)	3.13042	0.0411714
WBGene00021434	hypothetical protein(Y39A3A.3)	3.12179	0.0358394
WBGene00008398	hypothetical protein(D2005.3)	3.09671	0.0330714
WBGene00009230	#N/A	3.0953	1.24243e-06
WBGene00194926	hypothetical protein(K08D8.12)	3.09244	0.00912387
WBGene00018970	C-type LECtin(clec-68)	3.08281	0.00618617
WBGene00000268	Beta-1,4-mannosyltransferase bre-3(bre-3)	3.0788	0.0428887
WBGene00006809	hypothetical protein(unc-77)	3.07657	0.00521053
WBGene00011793	hypothetical protein(T16A9.3)	3.07523	0.037621
WBGene00003549	Zinc metalloproteinase nas-31(nas-31)	3.06773	0.0303706
WBGene00001564	Malate synthase(icl-1)	3.06631	0.0227898
WBGene00002981	Protein lgg(lgg-2)	3.06009	0.0434035
WBGene00012764	hypothetical protein(Y41E3.6)	3.0566	0.00538694
WBGene00002142	Innexin(inx-20)	3.05282	0.0379836
WBGene00012399	hypothetical protein(Y6E2A.5)	3.05255	0.00408952
WBGene00011321	Fasting Induced Lipase(fil-1)	3.03872	8.13514e-06
WBGene00019019	FMRFamide Peptide Receptor family(frpr-10)	3.02995	0.00584891
WBGene00019954	hypothetical protein(R08C7.11)	3.02262	0.0187642
WBGene00044492	hypothetical protein(Y54G2A.49)	3.01263	0.00635032
WBGene00011672	Putative cytochrome P450 CYP13A5(cyp-13A5)	3.01079	0.002542
WBGene00045417	hypothetical protein(Y37H2A.13)	3.00195	0.0099257
WBGene00021862	F-box A protein(fbxa-48)	2.99211	0.000421707
WBGene00000783	Cathepsin B-like cysteine proteinase 3(cpr-3)	2.98954	0.000260673
WBGene00020747	hypothetical protein(T24A6.7)	2.98589	0.0367745
WBGene00016379	hypothetical protein(C33H5.13)	2.98558	0.000576183
WBGene00235298	hypothetical protein(F19B6.10)	2.98243	0.049101
WBGene00021861	hypothetical protein(Y54F10BM.6)	2.97057	0.0110376
WBGene00007867	hypothetical protein(C32H11.4)	2.94705	0.00234809
WBGene00013119	hypothetical protein(Y51H4A.25)	2.94305	0.0135543
WBGene00001895	Histone H2A(his-21)	2.93152	7.23224e-07
WBGene00003703	Nuclear Hormone Receptor family(nhr-113)	2.92961	0.0501613
WBGene00017816	Heterogeneous nuclear RibonucleoProtein (HnRNP) K homolog(hrpk-1)	2.91608	0.0301485
WBGene00015152	hypothetical protein(B0348.2)	2.90612	0.0208954
WBGene00001925	Histone H2A(his-51)	2.90553	1.94863e-07
WBGene00016282	hypothetical protein(C31B8.7)	2.90144	0.00114906
WBGene00001893	Histone H2A(his-19)	2.89528	4.59691e-06
WBGene00001927	Histone H2A(his-53)	2.88449	5.86153e-06
WBGene00008419	DDB1-and CUL4-associated factor 11 homolog(wdr-23)	2.87712	0.0213614
WBGene00016063	DEgenerin Linked to Mechanosensation(delm-2)	2.87524	0.0117025
WBGene00165742	#N/A	2.8716	0.00304398
WBGene00001788	Glutathione S-Transferase(gst-40)	2.86949	0.0314642
WBGene00201626	#N/A	2.86688	0.0160395
WBGene00007725	hypothetical protein(C25F9.5)	2.85398	0.0110012
WBGene00009433	hypothetical protein(F35E12.9)	2.85165	0.0229065
WBGene00015074	N-alpha-AcetylTransferase C complex subunit(natc-2)	2.84759	0.00413705
WBGene00001956	Helix Loop Helix(hlh-12)	2.84302	0.0506943
WBGene00044120	hypothetical protein(C36B1.13)	2.83765	0.025997
WBGene00001439	ForKHead transcription factor family(fkh-7)	2.83123	0.00532091
WBGene00021215	hypothetical protein(Y18H1A.11)	2.83058	0.0263976
WBGene00001858	HIstone H1 Like(hil-7)	2.82878	0.0343487
WBGene00022179	hypothetical protein(Y71H2AM.14)	2.82794	0.00911614
WBGene00016126	Nuclear Hormone Receptor family(nhr-258)	2.82628	0.00581873
WBGene00020302	hypothetical protein(T07D1.3)	2.82405	0.0187087
WBGene00015044	CYtochrome P450 family(cyp-34A9)	2.82237	0.000182681
WBGene00009919	NF-kappa-B inhibitor-interacting Ras-like protein(F52A8.6)	2.82194	0.0335206
WBGene00001558	GDI (RabGDP Dissociation Inhibitor) family(gdi-1)	2.81245	0.021654
WBGene00020214	AT hook Transcription Factor family(attf-5)	2.80835	0.0209931
WBGene00022770	Putative acid phosphatase 1(acp-1)	2.80258	0.000624792
WBGene00015859	hypothetical protein(C16D9.4)	2.79059	0.00703147
WBGene00021796	hypothetical protein(Y52E8A.3)	2.78556	0.00573369
WBGene00003689	Nuclear Hormone Receptor family(nhr-99)	2.7846	0.00906945
WBGene00001564	Malate synthase(icl-1)	2.78339	0.0350057
WBGene00138721	hypothetical protein(C54D10.14)	2.77748	0.0353517
WBGene00020329	BTB and MATH domain containing(bath-26)	2.77584	0.0119838
WBGene00271781	#N/A	2.77282	0.00288212
WBGene00018194	#N/A	2.76871	0.0321639
WBGene00008970	hypothetical protein(F20C5.5)	2.76723	0.0395613
WBGene00017637	hypothetical protein(F20D6.8)	2.75924	0.0481541
WBGene00017060	hypothetical protein(D2063.1)	2.75815	0.00513924
WBGene00017447	hypothetical protein(F14B8.5)	2.75788	0.00391199
WBGene00022717	Huntington interacting protein related 1(hipr-1)	2.73158	0.0187472
WBGene00196595	#N/A	2.72951	0.0237463
WBGene00001371	Chloride intracellular channel exl-1(exl-1)	2.71255	0.0192577
WBGene00219726	#N/A	2.71106	0.000702087
WBGene00013559	hypothetical protein(Y75B8A.28)	2.70902	0.000774621
WBGene00198467	#N/A	2.69931	0.0102115
WBGene00007071	Aminopeptidase-like protein AC3.5(AC3.5)	2.69638	0.0213734
WBGene00022327	F-box A protein(fbxa-15)	2.69529	0.000956434
WBGene00007153	C-type LECtin(clec-41)	2.68486	0.0385198
WBGene00008998	Neuronal Calcium Sensor family(ncs-4)	2.68274	0.0154124
WBGene00015198	C-type LECtin(clec-2)	2.67348	0.0196652
WBGene00013844	F-box A protein(fbxa-50)	2.66198	0.0130886
WBGene00015362	F-box A protein(fbxa-105)	2.65202	0.00324125
WBGene00011957	hypothetical protein(T23F11.6)	2.64245	0.000397201
WBGene00021009	AFaDin (actin filament binding protein) homolog(afd-1)	2.62807	0.0316922
WBGene00010998	hypothetical protein(R03G8.3)	2.62776	0.000203616
WBGene00010745	Downstream Of DAF-16 (regulated by DAF-16)(dod-17)	2.6262	0.00140766
WBGene00009221	fatty Acid CoA Synthetase family(acs-2)	2.62403	0.0103778
WBGene00017205	Carboxylic ester hydrolase(F07C4.12)	2.61813	0.0195745
WBGene00015061	Copine family protein 2(cpna-2)	2.61302	0.0344021
WBGene00018376	hypothetical protein(F43C9.2)	2.60624	0.00943358
WBGene00013955	human KRIT 1 (Krev interaction trapped/cerebral cavernous malformation 1) homolog(kri-1)	2.59981	0.0430925
WBGene00000190	ADP-ribosylation factor 1-like 1(arf-1.1)	2.59689	8.94735e-05
WBGene00001439	ForKHead transcription factor family(fkh-7)	2.59367	0.0307721
WBGene00019580	O-ACyltransferase homolog(oac-58)	2.59007	0.00529708
WBGene00009432	Cub (CUB) Like Domain containing protein(cld-9)	2.58927	0.000684081
WBGene00004371	Protein sidekick homolog(rig-4)	2.57934	0.00963548
WBGene00219627	#N/A	2.57313	0.0444074
WBGene00015946	hypothetical protein(C18A3.10)	2.55303	0.00326368
WBGene00019660	hypothetical protein(K11H12.4)	2.55189	0.000337352
WBGene00044488	hypothetical protein(Y54G2A.45)	2.55073	2.1585e-05
WBGene00004096	ParaQuat (Methylviologen) responsive(pqm-1)	2.5492	0.00380176
WBGene00008234	hypothetical protein(C50F4.9)	2.54484	0.00250625
WBGene00005241	Serpentine Receptor, class H(srh-16)	2.5378	0.00988071
WBGene00044206	hypothetical protein(T26H5.9)	2.53726	0.000888144
WBGene00001770	Glutathione S-Transferase(gst-22)	2.53197	0.00433963
WBGene00019213	hypothetical protein(H20E11.1)	2.52975	0.04597
WBGene00013119	hypothetical protein(Y51H4A.25)	2.52801	0.000116969
WBGene00219223	#N/A	2.52315	0.0147833
WBGene00016219	hypothetical protein(C29F9.4)	2.5206	0.0346782
WBGene00019619	ASpartyl Protease(asp-14)	2.51891	1.70364e-05
WBGene00001762	Glutathione S-Transferase(gst-14)	2.51789	0.0153309
WBGene00000522	CLaudin-like in Caenorhabditis(clc-1)	2.51055	0.00160327
WBGene00017498	Protein Up-regulated in Daf-2(gf)(pud-4)	2.50898	0.000192845
WBGene00018760	Infection Response Gene(irg-3)	2.50311	0.000272135
WBGene00045456	hypothetical protein(C10A4.9)	2.497	0.00779492
WBGene00006784	hypothetical protein(unc-49)	2.4853	0.00157809
WBGene00196701	#N/A	2.47296	0.00328706
WBGene00005757	Serpentine Receptor, class W(srw-10)	2.47289	0.00324675
WBGene00044349	hypothetical protein(Y71G12B.32)	2.46902	0.0200534
WBGene00194921	hypothetical protein(ZK742.7)	2.46808	0.0271886
WBGene00018856	#N/A	2.45975	0.0222136
WBGene00019606	C-type LECtin(clec-88)	2.4589	0.00526419
WBGene00008419	DDB1-and CUL4-associated factor 11 homolog(wdr-23)	2.45656	0.0341585
WBGene00008152	hypothetical protein(C47E12.9)	2.44075	0.0133317
WBGene00021865	F-box A protein(fbxa-66)	2.43925	0.0172767
WBGene00006784	hypothetical protein(unc-49)	2.43795	0.0155956
WBGene00022501	hypothetical protein(ZC8.6)	2.4368	0.000181309
WBGene00003763	Neuropeptide-Like Protein(nlp-25)	2.43584	0.0248348
WBGene00001439	ForKHead transcription factor family(fkh-7)	2.42927	0.0381329
WBGene00206371	hypothetical protein(F28B12.6)	2.42781	0.0286543
WBGene00044939	#N/A	2.42139	0.0295822
WBGene00007414	hypothetical protein(C07E3.3)	2.42105	0.0205927
WBGene00007875	Downstream Of DAF-16 (regulated by DAF-16)(dod-24)	2.41971	1.17942e-08
WBGene00015479	ABC transporter ATP-binding protein/permease wht-1(wht-1)	2.41801	0.0362782
WBGene00017258	hypothetical protein(F08F1.4)	2.41766	0.00819588
WBGene00014254	Putative cytochrome P450 CYP13A10(cyp-13A10)	2.41627	0.00177205
WBGene00009429	hypothetical protein(F35E12.5)	2.41416	7.69198e-05
WBGene00011445	hypothetical protein(T04F8.7)	2.38978	0.00721038
WBGene00001451	FMRF-Like Peptide(flp-8)	2.38911	0.0465095
WBGene00002188	Mitogen-activated protein kinase(kgb-2)	2.38885	0.000297034
WBGene00017510	Nuclear Hormone Receptor family(nhr-178)	2.38618	0.0121207
WBGene00011097	Nuclear Hormone Receptor family(nhr-206)	2.38516	0.0120216
WBGene00018346	hypothetical protein(F42C5.4)	2.38015	0.0184796
WBGene00001773	Glutathione S-Transferase(gst-25)	2.35889	0.0431976
WBGene00045458	hypothetical protein(F17B5.8)	2.3498	0.00220711
WBGene00020270	hypothetical protein(T05H4.7)	2.34771	0.0127684
WBGene00018700	LysM Domain (peptidoglycan binding) protein(lmd-3)	2.34535	0.0459537
WBGene00008584	hypothetical protein(F08G5.6)	2.34007	0.00442943
WBGene00198190	#N/A	2.33752	0.0293476
WBGene00009061	hypothetical protein(F22G12.1)	2.33471	0.0149841
WBGene00008572	hypothetical protein(F08B12.4)	2.33293	0.039229
WBGene00007036	Superoxide dismutase [Cu-Zn](sod-5)	2.32483	0.0164098
WBGene00010545	CBP/p300 homolog(cbp-2)	2.32395	0.00137434
WBGene00017498	Protein Up-regulated in Daf-2(gf)(pud-4)	2.31955	0.0259358
WBGene00013957	Serpentine Receptor, class E (epsilon)(sre-23)	2.31742	0.00133769
WBGene00021047	Zinc Finger Protein(zfp-3)	2.31418	0.00691982
WBGene00020352	#N/A	2.29898	0.00317603
WBGene00022350	hypothetical protein(Y82E9BR.18)	2.29683	0.00494564
WBGene00001439	ForKHead transcription factor family(fkh-7)	2.29372	0.0378471
WBGene00001894	Histone H2B 2(his-20)	2.29284	0.000503056
WBGene00018376	hypothetical protein(F43C9.2)	2.28946	0.0444566
WBGene00017467	hypothetical protein(F14F9.4)	2.28942	0.000984323
WBGene00008644	hypothetical protein(F10C2.3)	2.28498	0.0243155
WBGene00010738	hypothetical protein(K10D3.4)	2.2833	0.00129656
WBGene00011978	hypothetical protein(T24B8.4)	2.27923	0.0500086
WBGene00012910	hypothetical protein(Y46G5A.20)	2.27354	0.0139384
WBGene00017470	hypothetical protein(F14H12.2)	2.26939	0.000559969
WBGene00016119	hypothetical protein(C25H3.10)	2.26489	0.00461005
WBGene00014136	hypothetical protein(ZK896.5)	2.25726	0.0173916
WBGene00170473	#N/A	2.25395	0.0122168
WBGene00011824	hypothetical protein(T18D3.7)	2.25374	0.0462256
WBGene00008342	FMRFamide Peptide Receptor family(frpr-5)	2.25279	0.00861507
WBGene00010750	hypothetical protein(K10D11.6)	2.24811	0.003652
WBGene00003181	Mesoderm and Endoderm Determination(med-2)	2.24796	0.0343375
WBGene00009490	F-box A protein(fbxa-99)	2.24755	0.00675347
WBGene00009435	Sulfhydryl oxidase(F35G2.1)	2.24733	0.0255569
WBGene00014136	hypothetical protein(ZK896.5)	2.23739	0.000274566
WBGene00008687	hypothetical protein(F11A10.6)	2.23527	0.000600748
WBGene00018643	dietary restriction down regulated(drd-50)	2.23274	0.00428238
WBGene00021495	SeQueSTosome related(sqst-2)	2.22884	0.0165616
WBGene00010851	hypothetical protein(M04C3.2)	2.2282	0.0102413
WBGene00001928	Histone H2B 2(his-54)	2.22634	3.85336e-05
WBGene00077525	hypothetical protein(C41G7.8)	2.22427	0.000115417
WBGene00017571	JuMonJi (transcription factor) Domain protein(jmjd-3.1)	2.2242	0.0114733
WBGene00010559	hypothetical protein(K04D7.6)	2.22304	0.0461779
WBGene00016923	hypothetical protein(C54F6.5)	2.22114	0.0187422
WBGene00015216	hypothetical protein(valv-1)	2.21972	0.000820353
WBGene00022196	G Protein, Alpha subunit(gpa-17)	2.21948	0.00985157
WBGene00044073	hypothetical protein(tag-244)	2.21541	0.00212561
WBGene00020972	TRP-channel-Like(trpl-2)	2.20439	0.00252048
WBGene00003520	Zinc metalloproteinase nas-1(nas-1)	2.20402	0.0277771
WBGene00021518	hypothetical protein(hpo-6)	2.20308	1.26612e-05
WBGene00018459	hypothetical protein(F45D11.14)	2.19106	0.00315391
WBGene00007702	hypothetical protein(C24H11.5)	2.18091	0.000292986
WBGene00018958	Carboxylic ester hydrolase(F56C11.6)	2.1786	0.0107076
WBGene00018459	hypothetical protein(F45D11.14)	2.17828	0.00614682
WBGene00009942	hypothetical protein(F52F12.9)	2.17818	0.0200653
WBGene00008969	hypothetical protein(F20C5.4)	2.17773	0.044012
WBGene00001754	Probable glutathione S-transferase 6(gst-6)	2.17709	0.00195193
WBGene00012824	hypothetical protein(Y43F8B.14)	2.16854	0.00283176
WBGene00021339	hypothetical protein(Y34F4.4)	2.16199	0.000226958
WBGene00006175	Seven TM Receptor(str-124)	2.16175	0.00298794
WBGene00017861	hypothetical protein(F27D9.2)	2.15971	0.0317431
WBGene00018459	hypothetical protein(F45D11.14)	2.15828	0.00194189
WBGene00001391	Fatty Acid/Retinol binding protein(far-7)	2.15566	0.0190777
WBGene00007833	O-ACyltransferase homolog(oac-6)	2.15427	7.63784e-05
WBGene00011850	hypothetical protein(T20B3.1)	2.15336	0.000323311
WBGene00021882	Nicotinate phosphoribosyltransferase(nprt-1)	2.14904	0.0418189
WBGene00199283	hypothetical protein	2.14629	0.0369028
WBGene00015081	Putative G-protein coupled receptor-like protein B0244.6(B0244.6)	2.14476	0.000268163
WBGene00008255	hypothetical protein(C51E3.10)	2.14135	0.0312467
WBGene00018562	hypothetical protein(F47D12.6)	2.13877	0.0116584
WBGene00003702	Nuclear Hormone Receptor family(nhr-112)	2.13776	0.00531259
WBGene00219667	linc-66	2.13744	0.0438699
WBGene00017722	hypothetical protein(F22F7.4)	2.13563	0.0231236
WBGene00016566	Enhanced RNAI (RNA interference)(eri-7)	2.13416	0.00261389
WBGene00001896	Histone H2B 2(his-22)	2.13363	2.68957e-05
WBGene00021790	hypothetical protein(Y51H7C.12)	2.12702	0.0449487
WBGene00001926	Histone H2B 2(his-52)	2.12423	5.6053e-05
WBGene00271831	hypothetical protein	2.12149	0.000142248
WBGene00006784	hypothetical protein(unc-49)	2.11812	0.0437802
WBGene00017594	hypothetical protein(F19C7.4)	2.11728	8.87207e-06
WBGene00018803	F-box A protein(fbxa-24)	2.11317	0.00161202
WBGene00021533	hypothetical protein(Y42G9A.3)	2.11067	0.0468232
WBGene00012923	F-box A protein(fbxa-128)	2.11031	0.00766829
WBGene00012765	hypothetical protein(Y41E3.7)	2.10965	0.00550722
WBGene00007957	hypothetical protein(C35C5.8)	2.10421	3.03028e-05
WBGene00019166	Phospholipid-transporting ATPase(tat-2)	2.10096	0.018555
WBGene00010822	hypothetical protein(M01G12.9)	2.09845	0.00564956
WBGene00018906	EGF plus ASC domain ion channel(egas-4)	2.0961	0.00363757
WBGene00015113	hypothetical protein(B0281.6)	2.09502	0.0141172
WBGene00022593	hypothetical protein(ZC328.3)	2.08991	0.0142727
WBGene00012398	hypothetical protein(Y6E2A.4)	2.08922	9.27258e-05
WBGene00019764	hypothetical protein(M03F8.5)	2.08791	0.0473293
WBGene00001325	hypothetical protein(eor-2)	2.08129	0.0295186
WBGene00017501	Protein Up-regulated in Daf-2(gf)(pud-3)	2.07604	0.00208511
WBGene00018787	CUTiclin-Like(cutl-20)	2.07573	0.0253613
WBGene00008199	hypothetical protein(C49C3.9)	2.07347	3.20707e-05
WBGene00011709	hypothetical protein(T11F9.1)	2.07241	0.0384512
WBGene00015784	hypothetical protein(C15B12.2)	2.06655	0.00799932
WBGene00007898	hypothetical protein(C33D9.3)	2.06474	0.0348696
WBGene00019273	hypothetical protein(H43E16.1)	2.06442	0.00213357
WBGene00008319	hypothetical protein(C54G10.1)	2.06402	0.00493601
WBGene00019967	CYtochrome P450 family(cyp-33C8)	2.06359	0.000860818
WBGene00022815	Degenerin-like protein asic-1(asic-1)	2.06082	0.00414958
WBGene00001760	Glutathione S-Transferase(gst-12)	2.05797	0.00106279
WBGene00012891	SORBin homolog(sorb-1)	2.05434	0.0335898
WBGene00016495	hypothetical protein(C37C3.1)	2.05066	0.0240447
WBGene00018688	hypothetical protein(F52D2.6)	2.04675	0.0207966
WBGene00007619	hypothetical protein(C15H11.11)	2.04435	0.0395601
WBGene00008922	hypothetical protein(F17C11.11)	2.0386	0.0446753
WBGene00020740	hypothetical protein(T23F4.2)	2.03195	0.031437
WBGene00044280	hypothetical protein(W02A2.9)	2.03133	0.00115244
WBGene00017948	MeTHuselah (Drosophila aging-associated GPCR) homolog(mth-1)	2.03032	0.0414479
WBGene00014173	hypothetical protein(ZK970.7)	2.02838	0.0291379
WBGene00008226	hypothetical protein(C50B8.4)	2.02836	0.0176932
WBGene00006784	hypothetical protein(unc-49)	2.02794	0.0147038
WBGene00194708	hypothetical protein(Y36E3A.2)	2.02177	0.0272176
WBGene00011738	hypothetical protein(T12G3.2)	2.01951	8.52483e-05
WBGene00020687	RuvB-like 2(ruvb-2)	2.01785	0.0332468
WBGene00015064	S-methyl-5'-thioadenosine phosphorylase(B0228.7)	2.0152	0.000270272
WBGene00018907	hypothetical protein(F55G1.15)	2.01048	0.00602597
WBGene00010328	hypothetical protein(F59C6.11)	2.00916	0.00179941
Color Keys used in this excel sheet
	Indicates genes upregulated by exposure to either of the three pathogens ( E. faecalis, P. aeruginosa and C. neoformans)
	Indicates common genes upregulated by exposure to either P. aeruginosa or E. faecalis
	Indicates common genes upregulated by exposure to either P. aeruginosa or C. neoformans

## Sheet: Table S1C
Wormbase gene ID	Gene Name	Fold change (H99/OP50)	p-value
WBGene00016669	Invertebrate LYSozyme(ilys-2)	56.5364	0.0250093
WBGene00017146	hypothetical protein(EGAP1.1)	2.39652	0.0505929
WBGene00018657	ACyLtransferase-like(acl-4)	3.47884	0.0503979
WBGene00000782	Cysteine PRotease related(cpr-2)	4.54706	0.0501928
WBGene00022528	Serpentine Receptor, class T(srt-13)	2.21133	0.049354
WBGene00008925	hypothetical protein(F17H10.1)	2.68799	0.049293
WBGene00010367	hypothetical protein(H05L14.2)	5.05339	0.0490184
WBGene00198530	ncRNA	2.12042	0.0487232
WBGene00016143	Enhanced RNAI (RNA interference)(eri-9)	2.36884	0.0484468
WBGene00044206	hypothetical protein(T26H5.9)	3.89969	0.0483569
WBGene00022571	hypothetical protein(ZC239.13)	5.73197	0.0483046
WBGene00017334	hypothetical protein(F10D2.8)	2.12788	0.0482289
WBGene00077488	transpliced leader sequence sls-1.12	3.80572	0.0477812
WBGene00017358	hypothetical protein(F10E9.7)	2.19927	0.0476217
WBGene00219718	linc-42	2.61815	0.0475715
WBGene00019931	hypothetical protein(R07C12.1)	2.69327	0.0474351
WBGene00018621	hypothetical protein(F48G7.10)	3.32936	0.0474132
WBGene00010140	hypothetical protein(F56A8.4)	2.99471	0.0472216
WBGene00044259	hypothetical protein(Y73F8A.36)	2.75553	0.0470869
WBGene00046538	21U RNA	5.15906	0.0468904
WBGene00010837	hypothetical protein(M03B6.5)	2.16069	0.0468532
WBGene00011479	hypothetical protein(T05E11.2)	2.71353	0.0466834
WBGene00005757	Serpentine Receptor, class W(srw-10)	4.48642	0.046513
WBGene00017214	hypothetical protein(F07E5.9)	2.22611	0.0464817
WBGene00003715	Nuclear Hormone Receptor family(nhr-125)	2.89064	0.0464468
WBGene00201458	ncRNA	2.98974	0.0461222
WBGene00020302	hypothetical protein(T07D1.3)	3.73783	0.0460807
WBGene00000251	Cuticle collagen bli-1(bli-1)	2.41836	0.0460333
WBGene00020065	clec-159	3.94859	0.0459907
WBGene00011923	Hyaluronidase(chhy-1)	3.24243	0.0459583
WBGene00194811	hypothetical protein (F22E10.6)	2.19244	0.0459492
WBGene00019098	hypothetical protein(F59B1.4)	2.54452	0.0457783
WBGene00008597	C-type LECtin(clec-55)	2.57337	0.0456544
WBGene00009857	C-type LECtin(clec-28)	2.01011	0.0454948
WBGene00044047	hypothetical protein(Y57A10C.11)	3.2139	0.0453594
WBGene00015593	hypothetical protein(C08E3.1)	2.52266	0.045278
WBGene00011445	hypothetical protein(T04F8.7)	4.23323	0.0452167
WBGene00010615	Arginyl-tRNA--protein transferase 1(K07A1.9)	2.37313	0.0451398
WBGene00220008	#N/A	3.24827	0.0451239
WBGene00016866	tubulin folding COfactor E-Like protein(coel-1)	2.15603	0.045095
WBGene00077663	hypothetical protein(F55C9.14)	2.197	0.0449391
WBGene00011884	#N/A	2.22876	0.0446809
WBGene00009856	C-type LECtin(clec-24)	2.68736	0.0443736
WBGene00044802	hypothetical protein(ZC262.10)	2.40047	0.044
WBGene00044801	hypothetical protein(ZC262.9)	2.40047	0.044
WBGene00009360	hypothetical protein(F33E2.4)	6.08643	0.0428336
WBGene00000232	hypothetical protein(avr-14)	2.90092	0.0427682
WBGene00077558	hypothetical protein(T06D10.3)	2.20346	0.0425654
WBGene00019435	hypothetical protein(K06A9.1)	4.07602	0.0425578
WBGene00044153	hypothetical protein(W04G3.11)	2.84687	0.0425323
WBGene00011851	#N/A	3.0671	0.0424742
WBGene00020624	hypothetical protein(T20D4.19)	3.45145	0.042266
WBGene00007143	#N/A	2.35716	0.0421096
WBGene00009969	hypothetical protein(F53B7.7)	2.39768	0.0420201
WBGene00018683	hypothetical protein(F52D1.2)	2.23653	0.0419368
WBGene00000986	DeHydrogenases, Short chain(dhs-23)	3.25068	0.0416478
WBGene00007204	Bestrophin homolog 2(best-2)	2.16976	0.0414126
WBGene00009535	hypothetical protein(F38C2.1)	6.17724	0.041195
WBGene00012132	Intraflagellar transport associated protein 2(ifta-2)	2.62306	0.0410404
WBGene00018376	hypothetical protein(F43C9.2)	2.35233	0.0407107
WBGene00271645	#N/A	2.95998	0.0406066
WBGene00015641	hypothetical protein(C09E7.7)	3.08917	0.0405648
WBGene00017912	F-box B protein(fbxb-107)	2.16403	0.0405429
WBGene00235311	hypothetical protein(Y57E12B.11)	8.39737	0.0404386
WBGene00007970	hypothetical protein(C36A4.10)	2.88284	0.0404167
WBGene00001506	FUcosyl Transferase(fut-2)	2.78431	0.0403017
WBGene00219726	#N/A	3.75797	0.0402147
WBGene00003044	LIn-26 Related(lir-1)	2.34998	0.0398075
WBGene00004997	SaPosin-like Protein family(spp-12)	5.33914	0.0397601
WBGene00010803	hypothetical protein(M01B2.10)	2.10938	0.0396761
WBGene00009415	hypothetical protein(F35E2.8)	2.69428	0.0396656
WBGene00219925	#N/A	2.37647	0.0394702
WBGene00020209	hypothetical protein(T04C9.1)	2.04108	0.0393567
WBGene00009315	hypothetical protein(F32B4.5)	8.62825	0.0389712
WBGene00008678	Putative steroid dehydrogenase 2(stdh-2)	3.16064	0.0384523
WBGene00009033	hypothetical protein(F21H7.12)	3.1549	0.0381499
WBGene00001439	ForKHead transcription factor family(fkh-7)	2.49714	0.0379017
WBGene00015418	GTPase-activating protein pac-1(pac-1)	3.48533	0.0376216
WBGene00017189	hypothetical protein(F07B7.8)	2.06165	0.0374286
WBGene00019442	hypothetical protein(K06C4.1)	2.06165	0.0374286
WBGene00197228	#N/A	3.31437	0.0374224
WBGene00017302	hypothetical protein(F09F7.5)	2.59172	0.0372928
WBGene00009433	hypothetical protein(F35E12.9)	2.12269	0.0372719
WBGene00016924	hypothetical protein(C54F6.6)	3.97241	0.0371673
WBGene00011480	Endoplasmin homolog(enpl-1)	3.08237	0.0370752
WBGene00021794	hypothetical protein(Y52E8A.1)	3.49346	0.0367275
WBGene00021732	hypothetical protein(Y49G5B.1)	2.80443	0.0363357
WBGene00018345	hypothetical protein(F42C5.3)	3.1931	0.0362347
WBGene00220088	#N/A	3.4198	0.0361335
WBGene00013241	Uracil DNA N-Glycosylase(ung-1)	5.97137	0.0359457
WBGene00004859	Mitogen-activated protein kinase sma-5(sma-5)	3.54841	0.0356972
WBGene00019115	Nuclear Hormone Receptor family(nhr-195)	2.43695	0.035669
WBGene00009960	hypothetical protein(F53B6.5)	2.44305	0.0356144
WBGene00009819	hypothetical protein(F47B10.8)	2.55154	0.035604
WBGene00019379	hypothetical protein(K04A8.10)	2.26096	0.0352922
WBGene00016335	Putative glucosylceramidase 1(gba-1)	2.41301	0.035214
WBGene00020509	Beta-hexosaminidase A(hex-1)	3.89433	0.0350477
WBGene00015790	hypothetical protein(C15C7.4)	3.12841	0.0350176
WBGene00006016	Serpentine Receptor, class X(srx-125)	2.22983	0.034874
WBGene00194646	hypothetical protein(Y105C5A.1270)	8.97693	0.034835
WBGene00022128	#N/A	3.22887	0.034567
WBGene00175036	#N/A	2.07396	0.034537
WBGene00007183	hypothetical protein(B0462.4)	7.0684	0.0344305
WBGene00021600	hypothetical protein(Y46H3A.4)	2.54426	0.0344181
WBGene00016017	#N/A	3.95489	0.0342302
WBGene00012099	Acetylcholine-gated Chloride Channel(acc-4)	2.53528	0.0340942
WBGene00008960	hypothetical protein(F19H6.5)	3.10295	0.034002
WBGene00197033	ncRNA	2.73539	0.0337291
WBGene00018477	OToPetrin-Like(otpl-4)	2.14127	0.0335619
WBGene00004108	Prion-like-(Q/N-rich)-domain-bearing protein(pqn-18)	2.40487	0.0334342
WBGene00200887	ncRNA	3.15594	0.0333655
WBGene00201240	ncRNA	3.15594	0.0333655
WBGene00021597	SPSB (SPry and Socs Box) family(spsb-1)	2.0097	0.0330617
WBGene00018764	hypothetical protein(F53F10.2)	2.35417	0.0330528
WBGene00011894	TransThyretin-Related family domain(ttr-23)	2.25842	0.0330294
WBGene00000660	COLlagen(col-85)	2.62842	0.0329613
WBGene00197371	ncRNA	4.03613	0.0328245
WBGene00201856	ncRNA	4.03613	0.0328245
WBGene00007946	UDP-GlucuronosylTransferase(ugt-33)	4.6836	0.0327382
WBGene00011853	C-type LECtin(clec-40)	3.00337	0.0327116
WBGene00199755	#N/A	2.54171	0.0326149
WBGene00200945	#N/A	2.54171	0.0326149
WBGene00023497	Protein lin-15B(lin-15B)	10.7474	0.0326129
WBGene00197979	#N/A	5.67211	0.0324742
WBGene00015388	hypothetical protein(C03F11.2)	2.21005	0.0324505
WBGene00003773	Non-specific lipid-transfer protein-like 1(nlt-1)	3.15583	0.0320671
WBGene00044923	#N/A	2.3569	0.0319883
WBGene00045412	hypothetical protein(C25F9.12)	5.50335	0.0317472
WBGene00002981	Protein lgg(lgg-2)	2.84706	0.0317429
WBGene00017927	hypothetical protein(F29C4.4)	3.14411	0.0316622
WBGene00005703	Serpentine Receptor, class U(sru-40)	2.20399	0.0313571
WBGene00005815	Serpentine Receptor, class W(srw-68)	3.98457	0.0309186
WBGene00007358	beta-LACTamase domain containing(lact-6)	5.77055	0.0309109
WBGene00011733	hypothetical protein(T12D8.5)	2.86064	0.0308059
WBGene00015522	Putative glycosyltransferase C06E1.7(C06E1.7)	2.01189	0.0306837
WBGene00004840	#N/A	2.98282	0.0305585
WBGene00008634	hypothetical protein(F10A3.4)	3.2126	0.0305185
WBGene00044167	hypothetical protein(C36A4.11)	2.54004	0.0304678
WBGene00017911	F-box B protein(fbxb-106)	5.9867	0.0304322
WBGene00009916	hypothetical protein(F52A8.3)	4.17762	0.030313
WBGene00019413	F-box B protein(fbxb-50)	2.27119	0.0303081
WBGene00022550	dietary restriction over expressed(droe-8)	2.79026	0.0300759
WBGene00271790	#N/A	2.73433	0.0298188
WBGene00014944	#N/A	2.45489	0.0297002
WBGene00044287	hypothetical protein(F21H12.7)	2.80814	0.0296923
WBGene00010931	hypothetical protein(M162.5)	2.90675	0.0294836
WBGene00022661	hypothetical protein(ZK112.5)	3.24039	0.0293136
WBGene00018706	hypothetical protein(F52F10.2)	2.42188	0.0292648
WBGene00021003	hypothetical protein(W03F9.9)	2.48129	0.0292307
WBGene00022061	hypothetical protein(Y67D8B.1)	2.64398	0.0290802
WBGene00196322	#N/A	4.32216	0.0289423
WBGene00023460	hypothetical protein(F46H6.5)	2.25802	0.0289216
WBGene00044113	hypothetical protein(C54F6.15)	3.44633	0.0285653
WBGene00008970	hypothetical protein(F20C5.5)	2.71573	0.0285451
WBGene00021043	Phosphoenolypyruvate CarboxyKinase(pck-1)	3.10996	0.0281829
WBGene00138725	hypothetical protein(C34E11.7)	6.48845	0.028081
WBGene00196132	#N/A	2.66607	0.0277824
WBGene00020946	hypothetical protein(W02D7.11)	6.84212	0.027588
WBGene00206414	hypothetical protein(F31D5.7)	2.30698	0.0275549
WBGene00013837	F-box A protein(fbxa-30)	4.27656	0.0274977
WBGene00018537	hypothetical protein(F47B7.6)	2.71161	0.0272469
WBGene00004096	ParaQuat (Methylviologen) responsive(pqm-1)	2.21128	0.0271579
WBGene00019414	F-box B protein(fbxb-51)	2.46718	0.0270388
WBGene00002050	Intermediate filament protein ifa-1(ifa-1)	3.84765	0.0270027
WBGene00199051	#N/A	3.16345	0.0269428
WBGene00018728	FMRFamide Peptide Receptor family(frpr-8)	2.14884	0.0267175
WBGene00017673	Protein-S-isoprenylcysteine O-methyltransferase(icmt-1)	2.04696	0.0266808
WBGene00002103	INSulin related(ins-20)	4.20478	0.0265873
WBGene00009428	#N/A	2.21656	0.026548
WBGene00001451	#N/A	2.01905	0.0264903
WBGene00001059	Dipeptidyl peptidase family member 6(dpf-6)	2.10882	0.0263344
WBGene00019205	K+/Cl-Cotransporter(kcc-2)	2.18944	0.0263168
WBGene00006175	Seven TM Receptor(str-124)	2.58211	0.0261119
WBGene00015602	F-box A protein(fbxa-158)	3.53704	0.0260412
WBGene00044790	C-type LECtin(clec-224)	2.00885	0.0258754
WBGene00201309	#N/A	3.80946	0.0256044
WBGene00015597	#N/A	2.0481	0.0255664
WBGene00077535	#N/A	5.64689	0.0255335
WBGene00016164	hypothetical protein(C27D9.2)	3.0023	0.0255103
WBGene00019108	Calcineurin-like EF-Hand Protein Family member(chpf-2)	3.82152	0.0253439
WBGene00004151	D-tyrosyl-tRNA(Tyr) deacylase(pqn-68)	17.4402	0.0253406
WBGene00010545	CBP/p300 homolog(cbp-2)	2.65572	0.0249798
WBGene00197676	#N/A	7.23784	0.0249645
WBGene00197543	#N/A	3.53777	0.0249033
WBGene00019279	hypothetical protein(K01A2.4)	3.40542	0.0242851
WBGene00009487	C-type LECtin(clec-232)	6.84393	0.0242782
WBGene00022846	hypothetical protein(ZK1055.5)	2.56871	0.0241551
WBGene00010934	F-box A protein(fbxa-118)	2.91679	0.024071
WBGene00017074	hypothetical protein(D2096.7)	3.22603	0.0237624
WBGene00206371	hypothetical protein(F28B12.6)	2.39664	0.023685
WBGene00270319	#N/A	2.09315	0.0235664
WBGene00015626	hypothetical protein(C09B9.1)	2.07067	0.0234278
WBGene00019840	hypothetical protein(R02F11.2)	2.15509	0.0232229
WBGene00219327	hypothetical protein(ZK822.9)	2.98524	0.0230606
WBGene00008891	C-type LECtin(clec-42)	2.25138	0.022925
WBGene00003936	Protein pat-12(pat-12)	8.28059	0.0228611
WBGene00000846	hypothetical protein(cup-5)	2.52178	0.0228251
WBGene00018295	O-ACyltransferase homolog(oac-29)	3.54921	0.0227434
WBGene00044541	hypothetical protein(K09H11.11)	2.23481	0.0224317
WBGene00077486	#N/A	2.69531	0.0223728
WBGene00023325	#N/A	2.07682	0.0222397
WBGene00077480	#N/A	2.67035	0.0221398
WBGene00044374	hypothetical protein(C17F4.12)	3.38894	0.0221194
WBGene00002226	Kinesin-like protein(klp-16)	4.22022	0.0220832
WBGene00010043	hypothetical protein(F54C9.7)	2.43662	0.0220556
WBGene00194643	hypothetical protein(C48D1.9)	9.03373	0.0220316
WBGene00195086	hypothetical protein(F21C10.13)	2.26285	0.0220268
WBGene00235387	#N/A	3.92763	0.0217621
WBGene00077485	#N/A	2.71656	0.0217507
WBGene00219702	#N/A	2.0844	0.0217371
WBGene00198712	#N/A	5.48414	0.0217342
WBGene00015788	hypothetical protein(C15B12.8)	3.25865	0.0215282
WBGene00044772	hypothetical protein(T23E7.6)	2.18442	0.0214349
WBGene00001564	Malate synthase(icl-1)	5.22204	0.0213697
WBGene00017834	hypothetical protein(F26F12.3)	3.601	0.0212818
WBGene00007364	Putative steroid dehydrogenase 3(stdh-3)	4.21916	0.0212424
WBGene00010102	hypothetical protein(F55C9.5)	2.59702	0.0211048
WBGene00002196	Casein kinase II subunit beta(kin-10)	2.42922	0.0210943
WBGene00010867	#N/A	2.01459	0.021088
WBGene00198804	#N/A	2.39295	0.0210306
WBGene00196100	#N/A	2.96529	0.0209901
WBGene00021352	hypothetical protein(Y37E3.11)	3.36121	0.0209489
WBGene00006874	Kinesin-like protein vab-8(vab-8)	2.17096	0.0208623
WBGene00220090	#N/A	5.10351	0.0208501
WBGene00219649	#N/A	2.45453	0.0207791
WBGene00008792	hypothetical protein(F14D7.5)	2.1156	0.0205992
WBGene00020774	hypothetical protein(T24E12.5)	3.63504	0.0204621
WBGene00013957	Serpentine Receptor, class E (epsilon)(sre-23)	2.14727	0.0203541
WBGene00022323	hypothetical protein(Y82E9BL.6)	2.98095	0.0203103
WBGene00012176	hypothetical protein(W01C9.2)	2.39261	0.0202809
WBGene00044989	#N/A	3.30615	0.0202037
WBGene00010426	hypothetical protein(H37A05.2)	2.2753	0.0201997
WBGene00197452	#N/A	2.87428	0.0198188
WBGene00016119	hypothetical protein(C25H3.10)	5.37796	0.0198079
WBGene00021030	hypothetical protein(W04H10.1)	8.41067	0.0197945
WBGene00021862	F-box A protein(fbxa-48)	2.85203	0.0197319
WBGene00220204	#N/A	5.80567	0.0196919
WBGene00014294	#N/A	3.1673	0.0196528
WBGene00002093	INSulin related(ins-10)	2.4099	0.0195683
WBGene00016915	hypothetical protein(C54D2.1)	2.08598	0.0195386
WBGene00171633	#N/A	4.50779	0.0194209
WBGene00004834	#N/A	3.32312	0.0193242
WBGene00015945	hypothetical protein(C18A3.9)	2.7802	0.019283
WBGene00019417	F-box B protein(fbxb-52)	2.19501	0.0192248
WBGene00077483	#N/A	2.86864	0.0192194
WBGene00009742	hypothetical protein(F45H10.5)	2.88322	0.0188709
WBGene00016789	Glutathione-independent glyoxalase DJR-1.2(djr-1.2)	3.91356	0.0187392
WBGene00017366	hypothetical protein(F10G2.7)	2.27456	0.0187042
WBGene00196695	#N/A	3.86198	0.0185174
WBGene00045372	#N/A	2.0939	0.018463
WBGene00022816	FiBrilliN homolog(fbn-1)	2.62351	0.0183698
WBGene00077487	#N/A	3.02769	0.0183451
WBGene00165826	#N/A	2.04918	0.0182524
WBGene00008477	C-type LECtin(clec-17)	4.31764	0.0182125
WBGene00077481	#N/A	2.70569	0.0181547
WBGene00021072	hypothetical protein(W07B8.4)	6.52269	0.0180296
WBGene00047044	#N/A	2.52123	0.0179485
WBGene00196374	#N/A	2.40443	0.0176691
WBGene00018051	hypothetical protein(che-10)	2.61228	0.0176109
WBGene00016931	hypothetical protein(C54G6.2)	2.13054	0.0176087
WBGene00200795	#N/A	2.46102	0.0175183
WBGene00021519	hypothetical protein(Y41D4B.17)	2.23686	0.0173464
WBGene00019364	MecKel Syndrome 1 (MKS1)-Related(mksr-1)	5.2183	0.0173378
WBGene00010655	hypothetical protein(K08D8.1)	4.07853	0.0173238
WBGene00201310	#N/A	2.39222	0.0172228
WBGene00016599	#N/A	2.66701	0.017163
WBGene00008295	Neuropeptide-Like Protein(nlp-39)	3.26267	0.0170106
WBGene00077439	hypothetical protein(F55B12.10)	2.35828	0.0168897
WBGene00006966	MX region of TRA-2 Related(xtr-2)	2.17373	0.0164809
WBGene00003699	Nuclear Hormone Receptor family(nhr-109)	2.78218	0.0163983
WBGene00016538	hypothetical protein(C39F7.1)	4.1491	0.0162205
WBGene00019609	hypothetical protein(K10B3.1)	3.08244	0.0161043
WBGene00015595	BTB and MATH domain containing(bath-33)	2.83435	0.0161029
WBGene00077539	hypothetical protein(Y52B11A.12)	2.38116	0.0160953
WBGene00220239	#N/A	2.31699	0.015998
WBGene00003610	Nuclear Hormone Receptor family(nhr-11)	2.48328	0.0159325
WBGene00014047	C-type LECtin(clec-61)	5.70364	0.0159059
WBGene00010205	hypothetical protein(F57F5.3)	2.83871	0.0159009
WBGene00077479	#N/A	2.71599	0.0158348
WBGene00016795	hypothetical protein(C49H3.12)	3.50213	0.0157684
WBGene00219827	#N/A	2.64295	0.0157672
WBGene00017095	hypothetical protein(E02C12.10)	3.40117	0.0155618
WBGene00021598	hypothetical protein(Y46E12BR.1)	4.37832	0.0155272
WBGene00235286	#N/A	3.3139	0.0155175
WBGene00001391	Fatty Acid/Retinol binding protein(far-7)	4.24988	0.0155074
WBGene00012765	hypothetical protein(Y41E3.7)	2.19634	0.0154988
WBGene00018614	hypothetical protein(F48G7.2)	5.33276	0.0154984
WBGene00006576	Probable G-protein coupled receptor tkr-1(tkr-1)	2.18139	0.0154544
WBGene00013844	F-box A protein(fbxa-50)	2.27097	0.0153742
WBGene00008014	F-box A protein(fbxa-172)	2.0806	0.0151275
WBGene00012922	hypothetical protein(Y47D3A.1)	3.49592	0.0149704
WBGene00044754	hypothetical protein(Y119C1B.12)	13.0456	0.0149322
WBGene00011678	hypothetical protein(T10B9.9)	2.54377	0.0147422
WBGene00202449	#N/A	2.70802	0.0146989
WBGene00008152	hypothetical protein(C47E12.9)	2.18925	0.0146959
WBGene00009861	F-box B protein(fbxb-8)	2.31425	0.0145835
WBGene00018411	hypothetical protein(F44B9.10)	2.81087	0.0145774
WBGene00003743	Neuropeptide-Like Protein(nlp-5)	2.14684	0.0143397
WBGene00200707	#N/A	4.25903	0.0143229
WBGene00006717	UBiquitin Conjugating enzyme(ubc-22)	4.9186	0.0142727
WBGene00003092	Lysozyme-like protein 3(lys-3)	6.90329	0.0141141
WBGene00002095	INSulin related(ins-12)	2.82275	0.0140564
WBGene00000674	COLlagen(col-99)	2.43983	0.0140547
WBGene00219682	#N/A	3.45193	0.0140177
WBGene00219725	#N/A	2.13567	0.0139096
WBGene00020699	hypothetical protein(T22F3.10)	4.30822	0.0138639
WBGene00001753	Glutathione S-Transferase(gst-5)	2.84805	0.0137882
WBGene00022781	Phosphoethanolamine MethylTransferase(pmt-1)	2.28458	0.0136923
WBGene00003026	Protein lin-41(lin-41)	3.66337	0.0136494
WBGene00015829	MATH (meprin-associated Traf homology) domain containing(math-15)	2.83563	0.0134141
WBGene00012412	hypothetical protein(Y7A5A.6)	4.02739	0.0133777
WBGene00004045	Phosphoinositide phospholipase C(pll-1)	8.77622	0.013369
WBGene00012959	hypothetical protein(Y47H10A.3)	4.96411	0.0133312
WBGene00077484	#N/A	2.66615	0.0131569
WBGene00001564	#N/A	2.54567	0.0128409
WBGene00014622	#N/A	2.6883	0.0127955
WBGene00003707	Nuclear Hormone Receptor family(nhr-117)	3.32169	0.0126335
WBGene00007408	hypothetical protein(C07B5.3)	3.59844	0.0126104
WBGene00009221	fatty Acid CoA Synthetase family(acs-2)	3.2805	0.0125771
WBGene00000640	COLlagen(col-64)	2.37692	0.0123959
WBGene00015839	MATH (meprin-associated Traf homology) domain containing(math-10)	2.93245	0.0123827
WBGene00219557	#N/A	3.47318	0.0123618
WBGene00044285	#N/A	9.02388	0.0122562
WBGene00005228	Serpentine Receptor, class H(srh-2)	2.52468	0.0120664
WBGene00010647	hypothetical protein(K08C7.4)	2.05411	0.0119753
WBGene00004831	SLOwpoke potassium channel family(slo-2)	8.04072	0.0119089
WBGene00008362	Cleavage Factor IM (CFIm) homolog(cfim-2)	5.15997	0.0118171
WBGene00011242	hypothetical protein(R11D1.1)	2.32299	0.0115808
WBGene00020698	hypothetical protein(T22F3.8)	2.05519	0.0114057
WBGene00044120	hypothetical protein(C36B1.13)	2.97944	0.0113967
WBGene00044787	hypothetical protein(C54D10.12)	2.12377	0.0113922
WBGene00045411	hypothetical protein(C25F9.11)	4.67976	0.01129
WBGene00195240	hypothetical protein(Y39B6A.69)	10.5757	0.0111762
WBGene00022791	hypothetical protein(ZK686.1)	2.02833	0.011153
WBGene00168989	#N/A	7.12763	0.011071
WBGene00018224	#N/A	2.02816	0.0110274
WBGene00001726	GRound-Like (grd related)(grl-17)	2.03538	0.0109946
WBGene00010004	hypothetical protein(F53H2.1)	2.34245	0.0107559
WBGene00014964	#N/A	2.50921	0.0106778
WBGene00196336	#N/A	2.40722	0.0106368
WBGene00016544	MATH (meprin-associated Traf homology) domain containing(math-18)	2.89824	0.0105392
WBGene00006508	TeNSin homolog(tns-1)	3.96052	0.0105264
WBGene00235296	hypothetical protein(C07G1.15)	13.9093	0.0105137
WBGene00001129	Intraflagellar transport protein 56 homolog(dyf-13)	2.18359	0.010468
WBGene00020522	hypothetical protein(T15B7.10)	2.5386	0.0103567
WBGene00219491	hypothetical protein(Y53F4B.62)	2.09979	0.0103049
WBGene00020078	hypothetical protein(R52.6)	3.84464	0.0102166
WBGene00016964	Probable trafficking protein particle complex subunit 13 homolog(C56C10.7)	3.50936	0.0100345
WBGene00015578	hypothetical protein(C07G3.10)	2.24657	0.0098425
WBGene00001439	ForKHead transcription factor family(fkh-7)	2.55668	0.00980155
WBGene00195170	#N/A	5.08727	0.00977499
WBGene00009854	C-type LECtin(clec-31)	2.10727	0.0097646
WBGene00006605	Sex-determining transformer protein 2(tra-2)	3.14496	0.00957293
WBGene00270318	#N/A	10.1355	0.00953905
WBGene00018444	F-box B protein(fbxb-48)	2.68193	0.00923243
WBGene00009984	hypothetical protein(F53F1.6)	14.384	0.0092196
WBGene00138721	hypothetical protein(C54D10.14)	2.83833	0.00919992
WBGene00194993	#N/A	2.65404	0.00912243
WBGene00009431	DAF-16/FOXO Controlled, germline Tumor affecting(dct-17)	7.18257	0.00908244
WBGene00168409	#N/A	7.76142	0.00905383
WBGene00167918	#N/A	4.50987	0.00895684
WBGene00010106	F-box B protein(fbxb-61)	2.56147	0.00893061
WBGene00013802	hypothetical protein(Y116A8C.25)	2.37682	0.00890851
WBGene00013636	hypothetical protein(Y105C5A.12)	2.10748	0.00882426
WBGene00021580	C-type LECtin(clec-174)	2.70072	0.00877631
WBGene00199855	#N/A	2.13857	0.00868252
WBGene00000213	Putative sphingomyelin phosphodiesterase asm-3(asm-3)	3.07324	0.00865652
WBGene00004831	SLOwpoke potassium channel family(slo-2)	5.12068	0.00861528
WBGene00001107	Delta-like protein(dsl-5)	7.07077	0.008567
WBGene00021409	hypothetical protein(Y38C1AB.7)	2.76597	0.00852808
WBGene00196872	#N/A	2.5771	0.00836953
WBGene00271636	#N/A	2.35896	0.00829849
WBGene00018410	hypothetical protein(F44B9.9)	3.96616	0.00826388
WBGene00198490	#N/A	2.35379	0.00824336
WBGene00021508	Glutamyl-tRNA(Gln) amidotransferase subunit A, mitochondrial(Y41D4A.6)	4.20935	0.0082306
WBGene00044719	C-type LECtin(clec-172)	24.1308	0.00817784
WBGene00000872	CYtoKinesis defect(cyk-1)	10.7959	0.00813143
WBGene00021118	C-type LECtin(clec-125)	2.48427	0.00811033
WBGene00008243	hypothetical protein(C50H2.7)	6.4053	0.00804203
WBGene00044705	Peptidyl-prolyl cis-trans isomerase(T22F3.12)	3.72873	0.00798111
WBGene00044977	hypothetical protein(F56C4.4)	2.80324	0.00786632
WBGene00219317	hypothetical protein(F31E3.12)	3.48527	0.00781393
WBGene00003707	#N/A	3.0564	0.00780394
WBGene00004996	Saposin-like protein 11(spp-11)	2.15551	0.00777701
WBGene00021338	hypothetical protein(Y34F4.3)	3.43236	0.0075385
WBGene00008539	hypothetical protein(F02H6.6)	2.66485	0.00750523
WBGene00045248	hypothetical protein(ZK180.7)	2.28354	0.00738312
WBGene00016923	hypothetical protein(C54F6.5)	2.90873	0.00731489
WBGene00001710	GRound-Like (grd related)(grl-1)	2.02948	0.00716164
WBGene00003402	Mitogen-activated protein kinase(mpk-2)	7.63345	0.00704225
WBGene00017378	hypothetical protein(F11C7.6)	8.96035	0.00701679
WBGene00013119	#N/A	10.3426	0.00701148
WBGene00000114	ALdehyde deHydrogenase(alh-8)	2.52435	0.00699325
WBGene00044761	hypothetical protein(Y82E9BR.23)	10.0503	0.00689535
WBGene00021405	hypothetical protein(Y38C1AB.3)	2.60057	0.0068762
WBGene00022544	hypothetical protein(ZC190.10)	2.78061	0.00683124
WBGene00019167	hypothetical protein(H06I04.1)	2.43011	0.00679938
WBGene00019970	hypothetical protein(R08F11.7)	5.70297	0.00677565
WBGene00013241	Uracil DNA N-Glycosylase(ung-1)	8.73349	0.0067726
WBGene00006439	Adenine Nucleotide Translocator(ant-1.1)	10.5668	0.00665649
WBGene00077783	hypothetical protein(D1054.18)	4.22154	0.00658229
WBGene00011494	hypothetical protein(T05F1.9)	2.15632	0.00657373
WBGene00007908	hypothetical protein(C34B4.3)	2.42008	0.00645937
WBGene00045416	hypothetical protein(Y37H2A.14)	2.03596	0.00642423
WBGene00198477	#N/A	4.50168	0.00639852
WBGene00018283	Sulfate permease family protein 3(sulp-3)	2.75065	0.00639135
WBGene00009466	hypothetical protein(F36D1.7)	2.60473	0.00634249
WBGene00013637	hypothetical protein(Y105C5A.13)	2.14018	0.00605848
WBGene00017568	hypothetical protein(F18E9.1)	2.69233	0.00599471
WBGene00019146	hypothetical protein(H02F09.3)	11.0994	0.00597863
WBGene00202441	#N/A	3.63021	0.00597449
WBGene00013934	hypothetical protein(ZK131.11)	3.58705	0.00588878
WBGene00015198	C-type LECtin(clec-2)	3.94254	0.00588168
WBGene00016109	hypothetical protein(C25G6.4)	2.76213	0.00588054
WBGene00197723	#N/A	5.2139	0.00586664
WBGene00006497	Pre-rRNA-processing protein TSR1 homolog(tag-151)	2.44576	0.00580445
WBGene00044660	#N/A	2.0108	0.00579278
WBGene00206536	#N/A	2.34663	0.00578794
WBGene00009805	hypothetical protein(F47B8.4)	4.34585	0.00577046
WBGene00018946	hypothetical protein(F56C3.9)	3.93723	0.00563044
WBGene00005833	Serpentine Receptor, class W(srw-86)	2.9338	0.00560972
WBGene00008791	#N/A	2.27239	0.00560173
WBGene00008301	DAF-16/FOXO Controlled, germline Tumor affecting(dct-3)	4.41924	0.00558294
WBGene00004350	Regulator of G protein Signaling(rgs-7)	2.01275	0.00556645
WBGene00206385	hypothetical protein(T06D4.6)	4.81714	0.00547204
WBGene00016666	#N/A	2.93221	0.00542276
WBGene00006372	#N/A	2.99446	0.00527763
WBGene00011727	#N/A	11.089	0.00513947
WBGene00015864	hypothetical protein(C16D9.9)	4.4786	0.00510631
WBGene00202022	#N/A	4.09446	0.00502184
WBGene00021948	hypothetical protein(kvs-5)	6.52187	0.00501735
WBGene00021861	hypothetical protein(Y54F10BM.6)	3.96492	0.00498479
WBGene00005188	Serpentine receptor class gamma-31(srg-31)	11.1753	0.00498309
WBGene00021176	hypothetical protein(Y9C9A.1)	2.44379	0.00487854
WBGene00045096	hypothetical protein(K01A6.7)	6.2989	0.00467834
WBGene00002142	Innexin(inx-20)	2.88408	0.00467171
WBGene00000915	Heat shock protein 90(daf-21)	2.5976	0.00462932
WBGene00194921	hypothetical protein(ZK742.7)	2.27343	0.00458142
WBGene00165580	#N/A	2.47504	0.00454978
WBGene00003887	hypothetical protein(osm-7)	17.2853	0.00450491
WBGene00015223	hypothetical protein(B0507.6)	3.10383	0.004484
WBGene00003856	Serpentine receptor class r-10(odr-10)	2.89439	0.00431008
WBGene00004051	Poly Adp-Ribose (ADP-ribose) Glycohydrolase(parg-1)	2.25776	0.00428709
WBGene00045290	#N/A	2.27584	0.00419128
WBGene00022781	Phosphoethanolamine MethylTransferase(pmt-1)	4.01773	0.00417164
WBGene00012764	hypothetical protein(Y41E3.6)	3.24707	0.00414367
WBGene00008999	myelin regulatory factor related(myrf-2)	8.84295	0.00413008
WBGene00194695	hypothetical protein(B0462.5)	2.21587	0.00412932
WBGene00019472	CYtochrome P450 family(cyp-35B1)	2.89235	0.00408476
WBGene00022869	hypothetical protein(ZK1240.4)	4.78624	0.00400712
WBGene00017868	Sodium/nucleoside cotransporter(slc-28.2)	2.10366	0.00395968
WBGene00086568	hypothetical protein(Y2H9A.6)	4.21226	0.00389253
WBGene00015537	hypothetical protein(C06E4.8)	2.09477	0.00384152
WBGene00003886	hypothetical protein(osm-6)	2.0438	0.00379767
WBGene00003026	Protein lin-41(lin-41)	4.26892	0.00378629
WBGene00015044	CYtochrome P450 family(cyp-34A9)	6.51582	0.00376077
WBGene00014046	C-type LECtin(clec-60)	14.1543	0.00372612
WBGene00012765	hypothetical protein(Y41E3.7)	2.12277	0.00370108
WBGene00006331	SUPpressor(sup-26)	6.2569	0.00363966
WBGene00022745	hypothetical protein(ZK470.2)	3.3169	0.00362959
WBGene00019171	FIP (Fungus-Induced Protein) Related(fipr-29)	2.11429	0.00358559
WBGene00022982	#N/A	2.75121	0.0035847
WBGene00015113	hypothetical protein(B0281.6)	3.54375	0.00346265
WBGene00219287	hypothetical protein(F36D1.23)	5.51874	0.00342933
WBGene00018228	hypothetical protein(F40C5.1)	2.36806	0.00341185
WBGene00021885	#N/A	3.56205	0.00341066
WBGene00010453	Formin-homology and zinc finger domains protein 1(fozi-1)	4.42462	0.0033695
WBGene00010792	hypothetical protein(K12G11.6)	2.24442	0.00336362
WBGene00002983	Lin-12 and Glp-1 X-hybridizing(lgx-1)	2.79806	0.00322078
WBGene00021047	Zinc Finger Protein(zfp-3)	2.19663	0.00319968
WBGene00002076	IMportin Beta family(imb-2)	30.3543	0.00319646
WBGene00015258	hypothetical protein(B0554.5)	2.33268	0.00316937
WBGene00012069	hypothetical protein(T26H5.4)	6.90512	0.0030915
WBGene00003842	#N/A	6.62638	0.00307579
WBGene00018101	MATH (meprin-associated Traf homology) domain containing(math-27)	2.43267	0.00305873
WBGene00196969	#N/A	3.74486	0.00304615
WBGene00005814	Serpentine Receptor, class W(srw-67)	2.55275	0.0030261
WBGene00022386	hypothetical protein(Y95B8A.6)	4.86316	0.00298964
WBGene00011390	Galectin(T02G6.7)	3.59708	0.00296911
WBGene00009908	hypothetical protein(F49H6.5)	3.76337	0.00296132
WBGene00006627	Tetraspanin-1(tsp-1)	2.18212	0.00281878
WBGene00010752	hypothetical protein(K10G4.3)	3.60461	0.00280717
WBGene00017677	#N/A	3.96131	0.00280406
WBGene00007288	hypothetical protein(C04A11.5)	4.3976	0.00277348
WBGene00019668	Fasting Induced Lipase(fil-2)	4.43544	0.00268868
WBGene00021606	#N/A	2.23395	0.00268388
WBGene00022076	D-amino-acid oxidase(daao-1)	5.4827	0.0026695
WBGene00017434	hypothetical protein(F13H8.1)	2.36022	0.00264814
WBGene00010005	CaeNaCin (Caenorhabditis bacteriocin)(cnc-7)	4.56271	0.00264476
WBGene00017205	Carboxylic ester hydrolase(F07C4.12)	2.67504	0.00264182
WBGene00013539	hypothetical protein(Y73F8A.35)	2.12319	0.00262234
WBGene00000144	Anaphase-promoting complex subunit 10(apc-10)	26.1731	0.00261256
WBGene00022375	hypothetical protein(Y94H6A.2)	5.44773	0.00257793
WBGene00003727	Nuclear Hormone Receptor family(nhr-137)	4.75264	0.00257412
WBGene00015828	MATH (meprin-associated Traf homology) domain containing(math-14)	2.25488	0.00254254
WBGene00022891	hypothetical protein(ZK1290.10)	4.17899	0.00253295
WBGene00018051	hypothetical protein(che-10)	2.26368	0.00251148
WBGene00022256	hypothetical protein(Y73B6BL.37)	4.47504	0.00248431
WBGene00001671	Guanine nucleotide-binding protein alpha-9 subunit(gpa-9)	4.05643	0.00245428
WBGene00194821	DroMyoSuppressin Receptor related(dmsr-16)	3.07632	0.00244577
WBGene00010206	hypothetical protein(F57G4.1)	2.30994	0.0024068
WBGene00043062	C-type LECtin(clec-80)	2.13134	0.00234938
WBGene00020918	hypothetical protein(W01C8.1)	3.85324	0.00233787
WBGene00000442	Homeobox protein ceh-19(ceh-19)	4.68955	0.00228004
WBGene00006628	TetraSPanin family(tsp-2)	2.76116	0.00220105
WBGene00303013	#N/A	4.35423	0.00217153
WBGene00195798	#N/A	2.6203	0.00214211
WBGene00015786	#N/A	12.5594	0.0021314
WBGene00012075	Putative uncharacterized protein T27A8.3(T27A8.3)	2.18541	0.00207478
WBGene00020700	hypothetical protein(T22F3.11)	3.35968	0.00202222
WBGene00021047	Zinc Finger Protein(zfp-3)	2.65912	0.00201636
WBGene00014245	hypothetical protein(ZK1307.2)	4.82468	0.00194243
WBGene00010176	hypothetical protein(F56H11.6)	2.38682	0.00191126
WBGene00000799	#N/A	7.03195	0.00190789
WBGene00012398	hypothetical protein(Y6E2A.4)	2.21071	0.00190186
WBGene00003006	hypothetical protein(lin-17)	11.1863	0.00184235
WBGene00016187	hypothetical protein(C28G1.2)	4.78023	0.00183444
WBGene00012322	hypothetical protein(W07A12.4)	8.54412	0.0018201
WBGene00174308	#N/A	2.81045	0.00179109
WBGene00022837	C. Elegans Homeobox(ceh-45)	3.65198	0.00177874
WBGene00000530	Chloride channel protein(clh-3)	4.56214	0.00171654
WBGene00012399	hypothetical protein(Y6E2A.5)	2.99376	0.00166458
WBGene00016663	hypothetical protein(C45E1.4)	2.10662	0.00166357
WBGene00001395	Delta(6)-fatty-acid desaturase fat-3(fat-3)	35.9289	0.00164069
WBGene00009600	hypothetical protein(F40G12.5)	6.28363	0.00159134
WBGene00017379	hypothetical protein(F11C7.7)	4.99363	0.00156111
WBGene00000601	Cuticle collagen 12(col-12)	23.335	0.00155424
WBGene00020985	Serine/threonine-protein phosphatase(W03D8.2)	3.13397	0.0015359
WBGene00015549	hypothetical protein(C06G3.3)	3.62465	0.00149418
WBGene00001756	Probable glutathione S-transferase 8(gst-8)	3.4754	0.00149296
WBGene00010791	Alcohol dehydrogenase 2(sodh-2)	8.59274	0.00147838
WBGene00008728	Serpentine Receptor, class E (epsilon)(sre-36)	2.56139	0.00146883
WBGene00007860	RILP (Rab7-Interacting Lysosomal Protein) homolog(rilp-1)	8.94185	0.00140588
WBGene00271827	#N/A	2.40643	0.00139876
WBGene00010795	hypothetical protein(M01A8.1)	2.13242	0.00138558
WBGene00008625	SCP-Like extracellular protein(scl-14)	11.316	0.00138241
WBGene00020016	Lipase(lipl-3)	4.2957	0.00135712
WBGene00010317	Isocitrate DeHydrogenase(idh-1)	6.34678	0.00135368
WBGene00009991	#N/A	2.51282	0.00134279
WBGene00013101	hypothetical protein(Y51H4A.5)	3.89363	0.00133549
WBGene00020208	hypothetical protein(T04C4.1)	8.39005	0.0013269
WBGene00011596	hypothetical protein(T07G12.5)	6.55638	0.0013182
WBGene00197065	#N/A	2.9496	0.00131504
WBGene00009895	SCP-Like extracellular protein(scl-2)	2.78266	0.00129889
WBGene00001651	Transient receptor potential channel(gon-2)	7.20505	0.00129615
WBGene00174004	#N/A	4.07389	0.00129333
WBGene00235355	#N/A	2.0188	0.00128178
WBGene00000412	CaDmium Responsive(cdr-1)	4.79131	0.00126021
WBGene00199035	#N/A	2.17488	0.00125877
WBGene00001391	Fatty Acid/Retinol binding protein(far-7)	3.98974	0.00123785
WBGene00003473	Metallothionein-1(mtl-1)	2.04603	0.00123113
WBGene00009015	hypothetical protein(F21D9.1)	3.3247	0.00110414
WBGene00021564	#N/A	2.83983	0.00109392
WBGene00003778	Nicotinamide Nucleotide Transhydrogenase(nnt-1)	2.03074	0.0010891
WBGene00015077	#N/A	2.13187	0.00108857
WBGene00010413	hypothetical protein(H25K10.4)	7.61356	0.00105524
WBGene00015045	CYtochrome P450 family(cyp-34A10)	17.545	0.00104472
WBGene00015044	CYtochrome P450 family(cyp-34A9)	3.06462	0.00103926
WBGene00016119	hypothetical protein(C25H3.10)	2.29805	0.000986451
WBGene00011161	CHItinase-Like(chil-18)	4.42387	0.000985153
WBGene00015933	hypothetical protein(C17H12.8)	2.26611	0.000978374
WBGene00001225	Eukaryotic translation initiation factor 3 subunit B(eif-3.B)	3.03831	0.000973527
WBGene00008234	hypothetical protein(C50F4.9)	2.23229	0.000967109
WBGene00011168	hypothetical protein(R09D1.12)	10.413	0.000952861
WBGene00020175	hypothetical protein(T02H6.5)	3.01769	0.000940465
WBGene00194814	#N/A	6.84483	0.000915871
WBGene00008221	Nuclear Hormone Receptor family(nhr-168)	2.88738	0.000910711
WBGene00007404	Bestrophin homolog 5(best-5)	4.99993	0.000899896
WBGene00019580	O-ACyltransferase homolog(oac-58)	3.16774	0.000890894
WBGene00165571	#N/A	3.12631	0.000890615
WBGene00011839	hypothetical protein(T19C4.5)	5.65617	0.000840643
WBGene00007919	hypothetical protein(C34C6.7)	2.6254	0.00082467
WBGene00007264	hypothetical protein(C02F4.4)	3.0935	0.000818152
WBGene00167724	21U RNA	9.31652	0.0008051
WBGene00044995	#N/A	2.40313	0.000803538
WBGene00009225	F-box A protein(fbxa-94)	4.33906	0.000788402
WBGene00044514	hypothetical protein(R09E12.9)	3.22769	0.000769567
WBGene00219950	#N/A	2.64268	0.000764842
WBGene00010290	hypothetical protein(F58H1.7)	2.12263	0.000743524
WBGene00006745	Netrin receptor unc-5(unc-5)	3.26684	0.000720806
WBGene00016333	hypothetical protein(C32F10.8)	37.0638	0.00070464
WBGene00018104	F-box B protein(fbxb-53)	5.48246	0.000691855
WBGene00013900	UDP-glucuronosyltransferase(ugt-18)	15.5296	0.000676118
WBGene00001781	Glutathione S-Transferase(gst-33)	3.29856	0.000672148
WBGene00022000	Putative T-box protein 30/42(tbx-42)	2.09606	0.000658331
WBGene00044212	hypothetical protein(Y68A4A.13)	2.41711	0.000650657
WBGene00045177	hypothetical protein(T21D12.14)	2.16191	0.000628868
WBGene00016670	Invertebrate LYSozyme(ilys-3)	11.7181	0.000622311
WBGene00044132	hypothetical protein(C23H4.8)	2.06779	0.00061582
WBGene00016697	CYtochrome P450 family(cyp-33C2)	5.67163	0.000592954
WBGene00022501	hypothetical protein(ZC8.6)	2.33008	0.000574135
WBGene00006464	BTB and MATH domain-containing protein 47(bath-47)	2.68102	0.00057375
WBGene00009706	ARGinine Kinase(argk-1)	4.54872	0.000573584
WBGene00008948	Uridine kinase(F19B6.1)	35.828	0.000569595
WBGene00006965	MX region of TRA-2 Related(xtr-1)	2.02378	0.000563191
WBGene00010706	CYtochrome P450 family(cyp-14A2)	2.69947	0.00054531
WBGene00021582	C-type LECtin(clec-71)	5.19736	0.00051862
WBGene00004424	60S ribosomal protein L12(rpl-12)	7.3791	0.000506246
WBGene00010256	Heme Responsive Gene(hrg-3)	5.01353	0.000482512
WBGene00004009	#N/A	2.27433	0.000462376
WBGene00016845	hypothetical protein(C50F7.5)	2.10661	0.000461616
WBGene00007179	hypothetical protein(B0457.4)	2.05089	0.000459723
WBGene00021117	C-type LECtin(clec-126)	2.4386	0.000458013
WBGene00168648	#N/A	2.8782	0.000450426
WBGene00018375	hypothetical protein(F43C9.1)	4.15134	0.000431161
WBGene00007036	Superoxide dismutase [Cu-Zn](sod-5)	3.46933	0.000427467
WBGene00010707	CYtochrome P450 family(cyp-14A3)	23.0434	0.000422314
WBGene00014714	#N/A	2.41475	0.000417734
WBGene00020220	C-type LECtin(clec-140)	2.70067	0.000417604
WBGene00007315	hypothetical protein(C04H5.7)	2.60068	0.000415324
WBGene00011699	CYtochrome P450 family(cyp-34A2)	5.34138	0.000411841
WBGene00022040	hypothetical protein(Y65B4BR.1)	7.25547	0.00040624
WBGene00008320	SLC (SoLute Carrier) homolog(slc-25A29)	3.09389	0.000401398
WBGene00044206	hypothetical protein(T26H5.9)	3.11123	0.000382002
WBGene00020943	hypothetical protein(W02D7.8)	2.50094	0.000376999
WBGene00001158	Enoyl-CoA Hydratase(ech-9)	4.81013	0.000372768
WBGene00021948	hypothetical protein(kvs-5)	6.2275	0.000370187
WBGene00284848	#N/A	12.5983	0.000360157
WBGene00018051	hypothetical protein(che-10)	2.29509	0.000358285
WBGene00004830	Calcium-activated potassium channel slo-1(slo-1)	7.09246	0.00035117
WBGene00017502	hypothetical protein(F16B3.2)	2.43207	0.000340624
WBGene00016052	Downstream Of DAF-16 (regulated by DAF-16)(dod-3)	2.855	0.000331109
WBGene00018267	hypothetical protein(F41C3.1)	6.64394	0.000328261
WBGene00002978	Tropomyosin isoforms a/b/d/f(lev-11)	11.9082	0.000328236
WBGene00017151	hypothetical protein(EGAP9.3)	3.14303	0.000316551
WBGene00010099	F-box B protein(fbxb-117)	2.34376	0.000316271
WBGene00006971	mammalian ZAK kinase homolog(zak-1)	4.11267	0.000313742
WBGene00271633	#N/A	4.38457	0.000310021
WBGene00016078	#N/A	2.22578	0.000308336
WBGene00009213	THaumatiN family(thn-1)	5.54497	0.000306105
WBGene00005703	#N/A	3.5539	0.000295423
WBGene00005703	Serpentine Receptor, class U(sru-40)	3.64874	0.000283487
WBGene00195165	hypothetical protein(F57G4.11)	5.06035	0.000278408
WBGene00008644	hypothetical protein(F10C2.3)	2.63143	0.000277841
WBGene00016863	Carboxylic ester hydrolase(C52A10.2)	4.93842	0.000265902
WBGene00021167	CYtochrome P450 family(cyp-32B1)	4.35174	0.000257538
WBGene00001968	Helix Loop Helix(hlh-29)	2.39802	0.000245175
WBGene00006549	Putative T-box protein 30/42(tbx-30)	2.24204	0.000244058
WBGene00044783	hypothetical protein(T26H5.10)	17.409	0.000231633
WBGene00012947	hypothetical protein(Y47H9C.1)	4.6435	0.000214749
WBGene00003099	LYSozyme(lys-10)	3.59141	0.000210903
WBGene00017060	hypothetical protein(D2063.1)	2.002	0.000201228
WBGene00021068	#N/A	2.87938	0.00019998
WBGene00011042	hypothetical protein(R05H10.1)	3.07422	0.000191957
WBGene00011321	Fasting Induced Lipase(fil-1)	3.58137	0.0001919
WBGene00015178	hypothetical protein(B0416.2)	6.62273	0.000191819
WBGene00271812	hypothetical protein (F58F12.12)	3.88536	0.000176204
WBGene00016281	hypothetical protein(C31B8.4)	3.98512	0.000158516
WBGene00016175	hypothetical protein(C27H5.6)	4.4432	0.00015556
WBGene00008647	hypothetical protein(F10C2.7)	5.39009	0.000155309
WBGene00045179	#N/A	3.53921	0.000151455
WBGene00002094	B-chain-like peptide(ins-11)	15.3557	0.000148746
WBGene00015399	CYtochrome P450 family(cyp-35A1)	2.43727	0.000148062
WBGene00005427	Serpentine Receptor, class H(srh-217)	2.37787	0.000147694
WBGene00007682	hypothetical protein(C18D11.6)	4.48651	0.000146391
WBGene00018051	hypothetical protein(che-10)	10.6717	0.000145048
WBGene00021072	hypothetical protein(W07B8.4)	9.71356	0.000144902
WBGene00020326	MATH (meprin-associated Traf homology) domain containing(math-38)	11.4305	0.000135458
WBGene00017092	hypothetical protein(E02C12.6)	5.35909	0.000131648
WBGene00021581	C-type LECtin(clec-70)	16.8988	0.000126192
WBGene00003707	Nuclear Hormone Receptor family(nhr-117)	18.4565	0.000123629
WBGene00020650	hypothetical protein(T21D12.11)	2.64979	0.000122132
WBGene00014335	snRNA	2.07441	0.000120354
WBGene00015044	CYtochrome P450 family(cyp-34A9)	2.14106	0.000118777
WBGene00008490	hypothetical protein(F01D4.8)	2.93645	0.00011538
WBGene00019145	hypothetical protein(H02F09.2)	12.5208	0.000113663
WBGene00022289	hypothetical protein(Y75B7B.2)	2.34538	0.0001103
WBGene00043983	hypothetical protein(C39D10.11)	5.59925	0.00010549
WBGene00044989	hypothetical protein(Y37A1B.17)	2.37201	0.000102897
WBGene00019886	hypothetical protein(R05D8.9)	12.4727	9.99315e-05
WBGene00219731	#N/A	2.67525	9.89193e-05
WBGene00189950	hypothetical protein(C39B5.14)	10.8273	9.57873e-05
WBGene00008097	UDP-glucuronosyltransferase(ugt-15)	7.3589	9.45266e-05
WBGene00235133	hypothetical protein(T26H5.14)	6.95325	8.97633e-05
WBGene00017378	hypothetical protein(F11C7.6)	16.1237	8.51606e-05
WBGene00017512	Nuclear Hormone Receptor family(nhr-179)	5.74393	7.95942e-05
WBGene00000213	Putative sphingomyelin phosphodiesterase asm-3(asm-3)	5.33895	7.89904e-05
WBGene00012472	hypothetical protein(Y17G7B.21)	5.40128	7.89615e-05
WBGene00000781	Gut-specific cysteine proteinase(cpr-1)	2.31618	7.7512e-05
WBGene00047377	21 U RNA	3.8354	7.51984e-05
WBGene00000008	Amino Acid Transporter(aat-7)	2.58363	7.06823e-05
WBGene00044078	hypothetical protein(tag-243)	20.4787	7.00302e-05
WBGene00009215	THaumatiN family(thn-2)	5.54393	6.41307e-05
WBGene00010899	hypothetical protein(M28.8)	4.0356	6.31007e-05
WBGene00016805	hypothetical protein(C50D2.1)	6.37421	5.89263e-05
WBGene00008593	C-type LECtin(clec-227)	2.42953	5.80508e-05
WBGene00169184	21U RNA	3.78829	5.56764e-05
WBGene00003689	Nuclear Hormone Receptor family(nhr-99)	3.37831	5.28955e-05
WBGene00016340	Putative glucosylceramidase 2(gba-2)	5.47022	5.10827e-05
WBGene00011578	NeuroPeptide Receptor family(npr-20)	2.0924	4.96504e-05
WBGene00016018	hypothetical protein(C23H3.2)	2.27248	4.25292e-05
WBGene00021685	HECT and RCC domain E3 ubiquitin ligase(herc-1)	14.7226	4.24612e-05
WBGene00019818	hypothetical protein(R02C2.7)	2.37859	4.22176e-05
WBGene00013326	Anoctamin(anoh-2)	9.79893	4.17417e-05
WBGene00009215	thaumatin (thn-2)	2.00953	3.68503e-05
WBGene00021892	hypothetical protein(Y54G2A.28)	5.60848	3.67726e-05
WBGene00016020	Serine Palmitoyl Transferase famiLy(sptl-1)	39.6736	3.65931e-05
WBGene00009226	CYtochrome P450 family(cyp-37B1)	7.78511	3.52202e-05
WBGene00021744	C-type LECtin(clec-203)	2.38503	2.86132e-05
WBGene00018803	F-box A protein(fbxa-24)	3.40718	2.60043e-05
WBGene00007919	hypothetical protein(C34C6.7)	2.06849	2.55204e-05
WBGene00011798	hypothetical protein(T16G1.4)	14.6227	2.41736e-05
WBGene00017462	hypothetical protein(F14D2.14)	3.24215	2.34891e-05
WBGene00198648	ncRNA	3.4627	2.07731e-05
WBGene00014770	#N/A	23.5114	1.91596e-05
WBGene00014336	snRNA	2.30493	1.60246e-05
WBGene00009950	SKN-1 Dependent Zygotic transcript(sdz-20)	2.46328	1.32534e-05
WBGene00018601	hypothetical protein(F48C1.9)	5.65797	1.30376e-05
WBGene00172720	21 U RNA	2.38007	1.18501e-05
WBGene00200276	ncRNA	2.19765	1.18497e-05
WBGene00202231	ncRNA	2.1729	1.18496e-05
WBGene00199206	ncRNA	2.00268	1.18488e-05
WBGene00197312	ncRNA	3.6095	1.18485e-05
WBGene00201571	ncRNA	3.7416	1.1848e-05
WBGene00220074	ncRNA	4.55548	1.05658e-05
WBGene00018343	hypothetical protein(F42A10.7)	2.11809	9.79834e-06
WBGene00019495	#N/A	13.3103	9.05862e-06
WBGene00001477	Dimethylaniline monooxygenase [N-oxide-forming](fmo-2)	7.30948	9.0511e-06
WBGene00017007	hypothetical protein(D1007.10)	3.77065	8.74346e-06
WBGene00011480	Endoplasmin homolog(enpl-1)	21.3844	8.70062e-06
WBGene00011800	hypothetical protein(T16G1.6)	2.97965	8.11006e-06
WBGene00019421	hypothetical protein(K05F6.10)	11.9054	7.74822e-06
WBGene00019699	MATH (meprin-associated Traf homology) domain containing(math-34)	20.8001	4.41667e-06
WBGene00015042	CYtochrome P450 family(cyp-34A7)	12.6641	3.88852e-06
WBGene00000302	Caveolin-2(cav-2)	9.89385	3.43189e-06
WBGene00008220	Alpha-amylase(C50B6.7)	2.25671	3.11334e-06
WBGene00021703	Carnitine Palmitoyl Transferase(cpt-3)	11.6199	2.81533e-06
WBGene00017277	Mitogen-activated protein kinase(F09C12.2)	14.9055	2.80189e-06
WBGene00011801	hypothetical protein(T16G1.7)	2.99663	2.65139e-06
WBGene00011596	hypothetical protein(T07G12.5)	12.7972	2.2147e-06
WBGene00195900	ncRNA	2.8204	2.15398e-06
WBGene00001334	Endoplasmic Reticulum Oxidase(ero-1)	11.112	2.0267e-06
WBGene00016333	Ortholog of human glutamic pyruvic transaminase	16.2627	1.89499e-06
WBGene00010062	Lipase(lipl-1)	10.9969	1.76283e-06
WBGene00013241	Uracil DNA N-Glycosylase(ung-1)	3.58504	1.49471e-06
WBGene00019999	Serpentine receptor class alpha/beta-14(srab-14)	2.5517	1.37827e-06
WBGene00016893	ncRNA	40.1027	1.09705e-06
WBGene00010508	hypothetical protein(K02E2.7)	4.70953	1.02096e-06
WBGene00011725	LIPaSe related(lips-5)	2.79942	9.45837e-07
WBGene00045818	21U RNA	5.42958	8.03933e-07
WBGene00009773	Lipase(lipl-2)	3.54525	7.79028e-07
WBGene00016018	hypothetical protein(C23H3.2)	3.34469	2.9232e-07
WBGene00018731	hypothetical protein(F53A9.8)	2.23736	2.00025e-08
Color Keys used in this excel sheet
	Indicates genes upregulated by exposure to either of the three pathogens ( E. faecalis, P. aeruginosa and C. neoformans)
	Indicates common genes upregulated by exposure to either E. faecalis or C. neoformans
	Indicates common genes upregulated by exposure to either P. aeruginosa or C. neoformans
