# Supplementary material for: NHR-49 Transcription Factor Regulates Immunometabolic Response and Survival of Caenorhabditis elegans during Enterococcus faecalis Infection
Source: Infect Immun. 2020 Jul 21;88(8):e00130-20. doi: 10.1128/IAI.00130-20 (PMC7375755; doi:10.1128/IAI.00130-20)
Supplement: Supplemental file 2 [file IAI.00130-20-s0002.xlsx]

## Sheet: Strains
Strains used in this study
Organism/Strain	Description
Nematode Strains	Caenorhabditis Genetics Centre (CGC), University of Minnesota
Caenorhabditis elegans N2 (Bristol)	Caenorhabditis Genetics Centre (CGC), University of Minnesota
C. elegans WBM170 acs-2P::GFP + rol-6(su1006)	Caenorhabditis Genetics Centre (CGC), University of Minnesota
C. elegans RB1899 acs-2(ok2457)	Caenorhabditis Genetics Centre (CGC), University of Minnesota
C. elegans KAE28 fmo-2P::GFP + unc-119(+)	Caenorhabditis Genetics Centre (CGC), University of Minnesota
C. elegans CB1370 daf-2(e1370)	Caenorhabditis Genetics Centre (CGC), University of Minnesota
C. elegans STE68 nhr-49(nr2041)	Caenorhabditis Genetics Centre (CGC), University of Minnesota
C. elegans RB1716 nhr-49(ok2165)	Caenorhabditis Genetics Centre (CGC), University of Minnesota
C. elegans VC870 nhr-49(gk405)	Caenorhabditis Genetics Centre (CGC), University of Minnesota
C. elegans WBM179 rab-3P::nhr-49(cDNA)+ myo-3P::mCherry	Caenorhabditis Genetics Centre (CGC), University of Minnesota
Caenorhabditis briggsae AF16	Caenorhabditis Genetics Centre (CGC), University of Minnesota
Pristionchus pacificus PS312	Caenorhabditis Genetics Centre (CGC), University of Minnesota
Bacterial strains
E. coli OP50. Uracil auxotroph. E. coli B	Laboratory of Dr. Alejandro Aballay, OSHU
E. coli HT115 (DE3). DE3 lysogen: lacUV5 promoter-T7 polymerase (IPTG inducible T7 polymerase)	Laboratory of Dr. Alejandro Aballay, OSHU
E. faecalis OG1RF	Laboratory of Dr. Alejandro Aballay, OSHU
S. aureus NCTC8325	Laboratory of Dr. Alejandro Aballay, OSHU
P. aeruginosa PA14	Laboratory of Dr. Alejandro Aballay, OSHU
S. typhimurium SL1344	Laboratory of Dr. Alejandro Aballay, OSHU
C. neoformans	Laboratory of Dr. Kaustav Sanyal, JNCASR
C. elegans RNAi collection (Arhinger)- HT113(DE3) transformed with plasmid L4440 containing cloned genomic fragments.	Source BioScience
