# Supplementary material for: NHR-49 Transcription Factor Regulates Immunometabolic Response and Survival of Caenorhabditis elegans during Enterococcus faecalis Infection
Source: Infect Immun. 2020 Jul 21;88(8):e00130-20. doi: 10.1128/IAI.00130-20 (PMC7375755; doi:10.1128/IAI.00130-20)
Supplement: Supplemental file 3 [file IAI.00130-20-s0003.xlsx]

## Sheet: Sheet1
Pathogen Used	No. of Trials	Strain Genotype	Mean Survival (Hours) ± SEM	No. of animals used / No. of animals censored	Statistical significance
E. faecalis	I	WT; EV	56.17 ± 1.57	130/37	P < 0.0001
		WT; nhr-49 RNAi	43.60 ± 1.04	115/29
E. faecalis	II	WT; EV	47.21 ± 1.72	100/16	P < 0.0001
		WT; nhr-49 RNAi	43.36 ± 1.16	100/15
E. faecalis	III	WT; EV	49.01 ± 1.28	91/19	P < 0.0001
		WT; nhr-49 RNAi	34.97 ± 0.66	90/23
E. faecalis	IV	WT; EV	54.22 ± 1.59	95/24	P < 0.0001
		WT; nhr-49 RNAi	38.46 ± 0.93	90/19
E. faecalis	I	WT	62.32 ± 2.29	115/37	(i) P < 0.0001
		nhr-49(nr2041)	48.12 ± 0.78	110/8	(ii) P < 0.0001
		nhr-49(ok2165)	46.74 ± 1.74	110/21	(iii) P < 0.0001
		nhr-49(gk405)	37.28 ± 1.39	110/39	(iv) P < 0.0001
		rab-3P::nhr-49(cDNA)	80.18 ± 2.04	125/19
E. faecalis	II	WT	54.09 ± 0.65	114/23	P < 0.0001
		nhr-49(nr2041)	37.70 ± 1.02	118/9
E. faecalis	III	WT	66.67 ± 1.54	101/24	P < 0.0001
		nhr-49(nr2041)	60.77 ± 0.85	108/18
E. faecalis	IV	WT	48.29 ± 1.1	105/20	P < 0.0001
		nhr-49(nr2041)	44.74 ± 0.76	110/8
E. faecalis	II	WT	58.60 ± 1.39	100/37	(ii) P = 0.051
		nhr-49(ok2165)	51.54 ± 1.77	70/31	(iii) P = 0.0008
		nhr-49(gk405)	48.94 ± 2.04	90/37
E. faecalis	III	WT	54.59 ± 1.80	110/28	P < 0.0001
		nhr-49(gk405)	40.56 ± 1.02	100/27
E. faecalis	IV	WT	54.25 ± 1.52	110/37	(iii) P < 0.0001
		nhr-49(gk405)	44.88 ± 1.20	100/23	(iv) P < 0.0001
		rab-3P::nhr-49(cDNA)	58.09 ± 1.73	110/48
E. faecalis	III	WT	54.56 ± 1.74	90/30	P < 0.0001
		rab-3P::nhr-49(cDNA)	65.10 ± 1.41	110/51
E. faecalis	I	WT	64.44 ± 1.34	110/32	P < 0.0001
		acs-2(ok2457)	53.05 ± 1.37	110/43
E. faecalis	II	WT	56.15 ± 1.57	100/54	P < 0.0001
		acs-2(ok2457)	53.10 ± 1.11	100/33
E. faecalis	III	WT	50.68 ± 1.13	110/31	P = 0.002
		acs-2(ok2457)	47.23 ± 0.90	100/16
E. faecalis	IV	WT	55.2 ± 1.33	110/30	P < 0.0001
		acs-2(ok2457)	45.84 ± 1.07	117/27
E. faecalis	I	WT; EV	76.11 ± 3.97	100/23	(a) P < 0.0001
		daf-2; EV	114.07 ± 9.83	204/85	(b) P < 0.0001
		daf-2; nhr-49 RNAi	83.02 ± 7.59	200/62
E. faecalis	II	WT; EV	70.08 ± 2.62	120/35	(a) P < 0.0001
		daf-2; EV	182.41 ± 9.29	160/58	(b) P < 0.0001
		daf-2; nhr-49 RNAi	135.61 ± 7.78	150/49
C. neoformans	I	WT; EV	53.88 ± 1.67	121/36	p < 0.0001
		WT; nhr-49 RNAi	51.80 ± 1.56	120/10
C. neoformans	II	WT; EV	46.31 ± 1.44	110/46	P = 0.0016
		WT; nhr-49 RNAi	44.00 ± 1.58	110/26
C. neoformans	III	WT; EV	60.52 ± 1.24	120/57	P = 0.019
		WT; nhr-49 RNAi	56.40 ± 1.21	120/46
S. aureus	I	WT; EV	37.76 ± 0.54	100/24	P = 0.049
		WT; nhr-49 RNAi	35.95 ± 0.38	100/55
S. aureus	II	WT; EV	33.64 ± 0.31	120/16	P < 0.0001
		WT; nhr-49 RNAi	33.44 ± 0.80	116/37
S. aureus	III	WT; EV	33.37 ± 0.40	120/20	P < 0.0001
		WT; nhr-49 RNAi	26.11 ± 0.60	120/30
S. typhimurium	I	WT; EV	132.39 ± 4.95	120/9	P < 0.0001
		WT; nhr-49 RNAi	100.44 ± 3.81	101/14
S. typhimurium	II	WT; EV	136.13 ± 4.94	100/30	P = 0.0005
		WT; nhr-49 RNAi	116.17 ± 4.15	110/19
S. typhimurium	III	WT; EV	123.54 ± 4.87	125/54	P < 0.0001
		WT; nhr-49 RNAi	107.31 ± 2.62	120/21
P. aeruginosa	I	WT; EV	49.95 ± 1.15	125/33	P = 0.018
		WT; nhr-49 RNAi	43.62 ± 0.91	120/35
P. aeruginosa	II	WT; EV	50.44 ± 0.80	105/2	P = 0.011
		WT; nhr-49 RNAi	45.32 ± 1.01	103/17
P. aeruginosa	III	WT; EV	48.86 ± 1.06	106/9	P = 0.0002
		WT; nhr-49 RNAi	42.70 ± 0.85	106/15
Glucose supplementation	I	WT OP50	56.18 ± 2.00	100/42	P < 0.0001
(E. faecalis)		WT OP50 + Glucose	65.33 ± 1.95	100/34
Glucose supplementation	II	WT OP50	52.61 ± 1.13	103/4	P < 0.0001
(E. faecalis)		WT OP50 + Glucose	57.28 ± 1.48	136/33
Glucose supplementation	III	WT OP50	73.79 ± 3.02	100/19	P < 0.0001
(E. faecalis)		WT OP50 + Glucose	82.20 ± 3.93	100/27
Glucose supplementation	IV	WT OP50	73.09 ± 2.35	105/21	P < 0.0001
(E. faecalis)		WT OP50 + Glucose	84.66 ± 2.91	105/31
This table summarizes mean survival, SEM, number of animals used/ number of animals censored per experiment, number of experiments performed and statistical significance of survival assays. P values have been calculated by the Log Rank test. Here, (i) refers to P value of nhr-49(nr2041) with respect to WT, (ii) refers to P value of nhr-49(ok2165) with respect to WT, (iii) refers to P value of nhr…
